# Supplementary material for: Patient-Reported Measures for Person-Centered Coordinated Care: A Comparative Domain Map and Web-Based Compendium for Supporting Policy Development and Implementation
Source: J Med Internet Res. 2018 Feb 14;20(2):e54. doi: 10.2196/jmir.7789 (PMC5830608; doi:10.2196/jmir.7789)
Supplement: Multimedia Appendix 1 [file jmir_v20i2e54_app1.xlsx]

## Sheet: Shortlisting P3C measures
Abbreviated Name	Full Name	DerivedFrom	Exclusion Criteria	Mapped	Items	Short Description	P3C or QoL?
PACIC+	Patient Assessment of Chronic Illness Care+	Literature	Too long	Unmapped	26	Patient experience of chronic illness care. This extended version of the PACIC includes the same 20 items as the original measure, but adds six items to the original instrument. These 6 questions derive from the 5As model (ask, advise, agree, assist, and arrange), a patient centered model of behavioral counseling that is congruent with the CCM and has been frequently used to enhance self manageme…	Person Centred Coordinated Care
	4 Habits Coding Scheme	DeSilva	Observational Tool	Unmapped	23		Person Centred Coordinated Care
4HPQ	4 Habits Patient Questionnaire	Literature	Mapped	Mapped	10	Designed as part of a large generic clinical communication program, the patient-reported scale has been shown to correlate with observer-based evaluations of communication.	Person Centred Coordinated Care
CES-P	Care evaluation Scale - Patient version	Care-coordination Atlas	Mapped	Mapped	23	A scale designed to measure the quality of the structure and process in palliative care from the patient's perspective.	Person Centred Coordinated Care
CTM-15	Care Transitions Measure 15-question version	Care-coordination Atlas	Mapped	Mapped	15	This measure is cited as being the most widely used measure of care transition quality (Coleman et al. 2002) .The 4 CTM domains, which derived from patient focus groups, are: (1) Information transfer, (2) Patient and Caregiver Preparation, (3) Support for Self-Management, and (4) Empowerment to Assert Preferences. A shorter version of the measure is available that only has 3 items. The measure pr…	Person Centred Coordinated Care
CollaboRATE	CollaboRATE	DeSilva	Mapped	Mapped	3	CollaboRATE was designed to be a rapid and frugal means of measuring patients experiences of shared decision making. It contains three questions that patients (or if necessary parents, or representatives) complete following a health care encounter. It was intended to be a generic measure that could be used in research as well as within all routine heath care settings and for any type of condition…	Person Centred Coordinated Care
CAT	Communication Assessment Tool	DeSilva	Mapped	Mapped	14	The Communication Assessment Tool (CAT) is a 15 item measure, developed in the US, which can be used by patients to assess the interpersonal and communication skills of physicians through a five-point response scale (5=excellent). Usability has been enhanced by the items being written at fourth grade level (age 9-10). 14 Items focus on the physician and one addresses the behaviour of the staff. T…	Person Centred Coordinated Care
CPCI	Components of Primary Care Index	DeSilva	Mapped	Mapped	19	A 20 item tool developed in the USA to assess patient satisfaction with the major aspects of primary care delivery (interpersonal communication, the doctors accumulated knowledge of the individual patient, patients preference to see their regular doctor and care coordination).	Person Centred Coordinated Care
Cues	Cues	Literature	Measure not available	Tried to Map - Unavailable	17	A self-assessment instrument enabling users of mental health services to rate their experience across the range of domains that they consider to be important.	Person Centred Coordinated Care
CARE	Consultation and Relational Empathy Scale	DeSilva	Mapped	Mapped	10	It measures empathy in the context of the therapeutic relationship during a one-on-one consultation between a clinician and a patient. Originally developed and rigorously tested for use by GPs, it has since been successfully used by other medical staff, allied health professionals (AHPs) and nurses (Widely applicable). Questions cover communication, therapeutic relationship and decision making (m…	Person Centred Coordinated Care
CCM	Consultation Care Measure	Literature	Mapped	Mapped	14	It measures patients perceptions of patient-centered care during the last visit with a family physician. The instrument has 5 subscales: communication and partnership (11 items), personal relationship (3 items), health promotion (2 items), positive and clear approach to the problem (3 items), and interest in effect on life (2 items), for a total of 21 items using a 4-point Likert scale ranging fr…	Person Centred Coordinated Care
CQI	Consultation Quality Index	DeSilva	Observational Tool	Unmapped			Person Centred Coordinated Care
CPS	Control Preferences Scale	DeSilva	Mapped	Mapped	5 cards	The Control Preferences Scale consists of 5 cards representing different roles individuals may assume in the treatment decision-making process. Each role is described by a statement and a cartoon. These roles range from the individual making the treatment decisions, through the individual making the decisions jointly with the physician, to the physician making the decisions. The CPS involves subj…	Person Centred Coordinated Care
FCCS	Family-Centred Care Scale	DeSilva	Measure not available	Tried to Map - Unavailable	7	A seven-item instrument designed to measure a parents experience of nursing care that embodies core principles of family-centered care.	Person Centred Coordinated Care
DSES	Decision Self-Efficacy Scale	DeSilva	Mapped	Mapped	11	A tool that identifies the factors contributing to difficulty in decision-making regarding treatment and evaluates decision-supporting interventions.	Person Centred Coordinated Care
DCS	Decisional Conflict Scale	DeSilva	Mapped	Mapped	16	A scale that elicits; health-care consumers' uncertainty in making a health-related decision, the factors contributing to the uncertainty, and health-care consumers' perceived effective decision making. The DCS was developed in response to the lack of instruments available to evaluate health-care-consumer decision aids and to tailor decision-supporting interventions to particular consumer needs.	Person Centred Coordinated Care
DISQ	Doctors Interpersonal Skills Questionnaire	DeSilva	Mapped	Mapped	11	A 12 item scale developed to gather patient feedback on doctors interpersonal skills. Developed in the UK, questions focus on the domains of therapeutic relationships (PCCC behaviours and communication skills) and information sharing.	Person Centred Coordinated Care
Dyadic OPTION	Dyadic OPTION	DeSilva	Mapped	Mapped	12	The dyadic version of the existing OPTION measure was developed so that a single tool could be used to assess the extent to which patients had engaged in shared decision making from two viewpoints (the patients and the health care practitioners). The developers believed it would be more advantageous to adapt an existing decision making tool, rather than develop a new one, because they could benef…	Person Centred Coordinated Care
ESQ	Experience of Service Questionnaire	Recommendation	Mapped	Mapped	15 (12 are scored)	A tool designed for the parent or carer of a child in mental health services.	Person Centred Coordinated Care
HCCQ	Health Care Communication Questionnaire	DeSilva	Mapped	Mapped	13	A 13-item questionnaire comprising four components in outpatients' experience in the healthcare communication domain: problem solving, respect, lack of hostility, and nonverbal immediacy.	Person Centred Coordinated Care
INSPIRE	INSPIRE (BRIEF)	Recommendation	Measure not available	Tried to Map - Unavailable	5	INSPIRE is a measure designed to assess a service user's experiences of the support they receive from a mental health worker for their recovery. It has two versions: a 27-item full version (INSPIRE) and a 5-item short version (Brief INSPIRE). Both versions are completed by a service user about their worker. It was developed at King's College London. Both versions of INSPIRE have been psychometric…	Person Centred Coordinated Care
HCSHS	Health care system hassles scale	Care-coordination Atlas	Mapped	Mapped	16		Person Centred Coordinated Care
HCS	Health Confidence Score - R-Outcomes	Literature	Mapped	Mapped	4	The Health Confidence Score (HCS) monitors peoples' confidence in their ability to manage their own health and engage with health and care providers.	Person Centred Coordinated Care
IAPT-PbR	IAPT-PbR Patient experience measure	Recommendation	Mapped	Mapped	9 (and open-text box)	Patient choice and satisfaction for the Improving Access to Psychological Therapies initiative.	Person Centred Coordinated Care
IDPCS	Instrument on Doctor-Patient Communication Skills	Literature	Mapped	Mapped	19	Measures patient perception of physician communication skills. Uses 5-point Likert scale (strongly disagree to strongly agree).Caputres both patient and doctor perceptions of communication.	Person Centred Coordinated Care
IntegRATE	IntegRATE	Recommendation	Mapped	Mapped	4	A brief and generic patient-reported measure of integration in health care delivery.	Person Centred Coordinated Care
IC-PREM-Bed	Intermediate Care for Older People Bed-Based PREM	Literature	Mapped	Mapped	8	A pair of PREMs have been designed specifically to evaluate the delivery of person-centred care for older people in intermediate care services – one is designed for home services (IC-BED-Home), the second (IC-PREM-Bed) is designed for bed-based services. They have been developed and validated in the UK context as part of the National Audit of Intermediate Care (NAIC). The tools were co-designed w…	Person Centred Coordinated Care
IC-PREM-Home	Intermediate Care for Older People Home-Based PREM	Literature	Mapped	Mapped	12	A pair of PREMs have been designed specifically to evaluate the delivery of person-centred care for older people in intermediate care services – one is designed for home services (IC-BED-Home), the second (IC-PREM-Bed) is designed for bed-based services. They have been developed and validated in the UK context as part of the National Audit of Intermediate Care (NAIC). The tools were co-designed w…	Person Centred Coordinated Care
JSE	Jefferson Scale of (Physician) Empathy (JSE)	DeSilva	Not patient reported	Unmapped	20		Person Centred Coordinated Care
JSPPPE	Jefferson Scale of Patient Perceptions of Physician Empathy	Literature	Mapped	Mapped	5	A brief scale (5 item) for assessing patients perceptions of their physicians empathic engagement. Originates in the USA and concentrates on the domain of therapeutic relationships (PCCC behaviours and communication skills).	Person Centred Coordinated Care
ORS	Outcome Rating Scale	Literature	Not P3C	Tried to Map - Inappropriate	4	A simple, four-item session by session measure designed to assess areas of life functioning known to change as a result of therapeutic intervention.	Person Centred Coordinated Care
OX-PAQ	The Oxford Participation and Activities Questionnaire	Recommendation	Not P3C	Tried to Map - Inappropriate	23	The Oxford Participation and Activities Questionnaire (OX-PAQ) is a short, patient-reported outcome measure that is grounded on the World Health Organization International Classification of Functioning, Disability, and Health (ICF) (Kelly et al, 2015a). A distinguishing feature of this measure is that it taps into a patients level of social connectivity. Initial evaluations of the measure suggest…	Person Centred Coordinated Care
MPI	Matched Pair instrument (PATIENT VERSION)	Literature	Mapped	Mapped	19	This measure uses 19 items to capture information from the patient about how their visit with a doctor unfolded. It focuses on both the process aspects of the visit (e.g. patient greeting, listening, and understanding) as well as the content of the visit (e.g. explanations, treatment options, next steps). There is a patient and doctor version and because the item number is relatively low, it can …	Person Centred Coordinated Care
M-PICS	Modified Perceived Involvement in Care Scale	Literature	Mapped	Mapped	20	M-PICS is a modified version of the Perceived Involvement in Care Scale. It revised the original measure by ugmenting it with items that were pain specific as well as with questions that covered patient perceptions of the physician's control of the information-exchange process.	Person Centred Coordinated Care
NORPEQ	Norwegian Patient Experience Questionnaire	Literature	Mapped	Mapped	8	The NORPEQ was designed to include a core set of questions covering the most important aspects of patient experiences that can be used cross-nationally and alongside existing longerform national survey questionnaires. It is an 8-item instrument design to measure patient experiences of hospital care. The instrument consists of 6 item assessing patient experience (information on tests, staff intere…	Person Centred Coordinated Care
OPPQNCS	Oncology Patients' Perceptions of the Quality of Nusing Care Scale	Care-coordination Atlas	Mapped	Mapped (Inpatient)	18	The OPPQNCS measures the quality of cancer nursing care from the patients perspective. Long (40 items) and Short form (18 item) versions are available. The long form may be especially useful for quality improvement purposes; the short form may be useful when respondent burden is a concern. The OPPQNCS can be used in studies designed to examine relations among cancer patients perceptions of care q…	Person Centred Coordinated Care
PAM-22	Patient Activation Measure (22 item)	Literature	Too long	Unmapped	22	The PAM is a tool that measures how engaged a patient is in their healthcare by assessing their knowledge, skill and confidence for self-management. Unlike other measures of engagement, the PAM not only captures the patients beliefs about their ability to self-manage, but also the likelihood that they will act on these beliefs. The PAM has been used in several different countries, including the U…	Person Centred Coordinated Care
POS	Palliative Care Outcome Scale	Literature	Mapped	Mapped	12 - Patient version	The POS was developed in 1999 following the success of its predecessor, the STAS. This measure was designed for use with advanced cancer patients and evaluates similar outcomes to the STAS, but with additional patient-reported element. There are other versions for healthcare professionals and carers. The family of tools measures patients' physical symptoms, psychological, emotional and spiritual,…	Person Centred Coordinated Care
PCOMQ	Patient-centred Outcomes Questionnaire	DeSilva	Not P3C	Tried to Map - Inappropriate	20 (follow up =30+) in 10 domains	A clinical PROM for measuring outcomes in chronic spine pain that incoporates elements of patient-centred care via personalised goal setting and quality of life.	Person Centred Coordinated Care
PAM-13	Patient Activation Measure (13 item)	DeSilva	Mapped	Mapped	13	The PAM is a tool that measures how engaged a patient is in their healthcare by assessing their knowledge, skill and confidence for self-management. Unlike other measures of engagement, the PAM not only captures the patients beliefs about their ability to self-manage, but also the likelihood that they will act on these beliefs. The PAM has been used in several different countries, including the U…	Person Centred Coordinated Care
PEI	Patient Enablement Instrument	DeSilva	Measure not available	Tried to Map - Unavailable	6	The Patient Enablement Instrument (PEI) has been suggested as a means of examining various aspects of a clinical consultation for the purpose of capturing dimensions other than patient satisfaction. The instrument focuses instead on the impact of a consultation on a patients self-perceived ability to understand and cope with health issues and disease. The instrument has been described to be relat…	Person Centred Coordinated Care
PAV-COM	Patient Approach and Views toward Healthcare Communication Scale	DeSilva	Mapped	Mapped	9	The PAV-COM measure is a valid tool for assessing patient approaches and views toward communication with physicians. This measure can be used to evaluate interventions to improve patient participation during healthcare encounters.	Person Centred Coordinated Care
PACIC	Patient Assessment of Care for Chronic Conditions	Literature	Mapped	Mapped	20	The PACIC (Glasgow et al. 2005) is a well-established tool for measuring patient experience of chronic illness care and is applicable to many settings. It was developed in the US and based on the influential Chronic Care Model (CCM). It provides good coverage of the P3C domains. It is a 20-item measure that enables patients with chronic conditions to report on the care they have recieved within t…	Person Centred Coordinated Care
PAIEC	Patient assessment of integrated elderly care	Literature	Mapped	Mapped	21	The PAIEC is a recently developed version of the PACIC specifically designed for older populations (Uittenbroek et al. 2015). Similar to the PACIC, it has good coverage of a high number of important domains, including patient activation; delivery system design and decision support; goal setting and tailoring; problem-solving and contextual counselling; follow-up and coordination. However, it does…	Person Centred Coordinated Care
PHCPCS	Patient-Health Care Provider Communication Scale	DeSilva	Measure not available	Tried to Map - Unavailable	21	PHCPS is a patient-perspective driven measure of the quality of patient-health care provider communication. It has the potential for use in clinical practice, provider education, and further studies to improve health care to patients with rheumatoid arthritis.	Person Centred Coordinated Care
PEQ	Patient Experience Questionnaire (Pettersen)	DeSilva	Measure not available	Unmapped	18	The Patient Experience Questionnaire (PEQ, Pettersen et al., 2004) was developed from a large sample of respondents to capture patients experiences of quality of hospital care. It is a free to use, reliable, validated measure of patient experience. It is an 18 item self-reported measure of how a patient has felt about their consultation. It should be used only in one-on-one consultation circumsta…	Person Centred Coordinated Care
PPC	Patient Participation Scale	DeSilva	Measure not available	Tried to Map - Unavailable	6	A tool to measure patient participation in shared treatment decision-making in depression and mental health.	Person Centred Coordinated Care
I-PAHC	Patient Experience with Inpatient Care	Literature	Mapped	Mapped (Inpatient)	16	The In-Patient Experiences of Health Care (I-PAHC) can be useful in assessing patients' evaluations of care delivery in low-income settings. The questionnaire is brief and can be integrated into health systems strengthening efforts with the support of leadership at the health facility and the country levels.	Person Centred Coordinated Care
P3C	Parent Perceptions of Primary Care	Care-coordination Atlas	Measure not available	Tried to Map - Unavailable	23	The P3C is a practical, reliable, and valid measure of parents' reports of pediatric primary care quality. This brief measure could be used alone, or in conjunction with other measures, to enhance outcomes and evaluate the impact of systems changes on the delivery of the main elements of primary care.	Person Centred Coordinated Care
PPPC	Patient Perception of Patient-Centredness (PPPC)	DeSilva	Measure not available	Unmapped	14	The PPPC was developed in Canada and based on empirical studies of the doctor-patient relationship (M. Stewart et al. 2000). The tool measures patient perceptions of patient-centred care during the last visit with a family physician. PPPC showed significant correlations with better recovery from discomfort, alleviation of concerns, and better emotional health 2 months after the initial visit, and…	Person Centred Coordinated Care
PRA	Patient Reactions Assessment	Literature	Measure not available	Tried to Map - Unavailable	15	The PRA is composed of 3 5-item scales designed to measure the perceived quality of the informative (Patient Information Index) and affective (Patient Affective Index) behaviors of the provider and the patient's perceived ability to initiate communication (Patient Communication Index) about the illness.	Person Centred Coordinated Care
PICS	Perceived Involvement in Care Scale	DeSilva	Measure not available	Tried to Map - Unavailable	13	The Perceived Involvement in Care Scale (PICS) is a brief, psychometrically sound, self-administered measure of patients perceptions of doctor-patient communication during the medical encounter. The PICS assesses three domains of activities during the medical encounter: doctor facilitation of patient involvement (five items); patient information provision (PI) (four items); and patient participat…	Person Centred Coordinated Care
PFC	Patient Feedback on Consultation Skills	DeSilva	Mapped	Mapped	16	A feedback questionnaire, in which patients assess consultation skills based on their previous experiences.	Person Centred Coordinated Care
PPRQ	Patient Participation in Rehabilitation Questionnaire	DeSilva	Mapped	Mapped	23	A questionnaire measuring patient participation in rehabilitation. Items were developed from interviews with patients who had a spinal cord injury. Findings from the testing phase led to the assertion that the PPRQ can adequately assess central aspects of participation in care and rehabilitation from the perspective of patients with spinal cord injury. The developers state that further studies, t…	Person Centred Coordinated Care
PC	Patient Perception of Continuity Instrument	Care-coordination Atlas	Mapped	Mapped	23	The PC is a generic measure of management continuity for patients who regularly see more than one clinician, and who are at risk of discontinuity and fragmented care. The measure was developed in Canada with extensive patient involvement. Initial publication revealed it to be a reliable measure of continuity and coordination of care across the entire system (Haggerty et al. 2012). Patient percept…	Person Centred Coordinated Care
PPCB	Physician-Patient Communication Behaviours Scale	DeSilva	Measure not available	Tried to Map - Unavailable	13/17	There had been no scales specifically developed to assess physician-patient communication behaviors (PPCB) in the sub-Saharan population. Therefore an existing PPCB scale was revised and tested for HIV patients in Kenya. The measure consists of 17 items (five-point scale) measuring PPCB which where initially adopted from the Matched Pair Instrument (MPI).	Person Centred Coordinated Care
P-CIS	Patient-centred Inpatient Scale (P-CIS)	DeSilva	Mapped	Mapped (Inpatient)	20	A tool for measuring patient perceptions of person-centred care	Person Centred Coordinated Care
HCSHS	Health Care Systems Hassles Scale	Care-coordination Atlas	Measure not available	Tried to Map - Unavailable	16	The Components of Primary Care Instrument was used to measure 4 attributes of primary care: accumulated knowledge of the patient by the clinician, coordination of care, communication, and preference for first contact with their primary care clinician. From this a 16-item health care systems hassles scale (HCSH) was constructed	Person Centred Coordinated Care
POC	Perceptions of Care (POC)	Recommendation	Mapped	Mapped			Person Centred Coordinated Care
QDTS	Quality of Discharge Teaching Scale	DeSilva	Measure not available	Tried to Map - Unavailable	18	The Quality of Discharge Teaching Scale (QDTS) is used to measure patients' perceptions of the amount of discharge-related informational content they needed and received.	Person Centred Coordinated Care
P3C-EQ	Person centred coordinated experience questionnaire (formerly know as the modified long term conditions questionnaire 6)	Recommendation	Mapped	Mapped	11+trigger question	The most modern of the broad-coverage P3C measures, it is a modified version of the LTCQ-6. The measure was developed in 2015, so that there could be a measure that provided extensive coverage of the domains of Person Centred Care and Coordination. The development process involved adding additional questions to the original measure that addressed evolving healthcare concepts, such as coordination…	Person Centred Coordinated Care
MHRS	Mental Health Recovery Star	Recommendation	Not target conditions (EoL/LTC)	Unmapped	10	The MHRS assesses ten life domains (managing mental health; self-care; living skills; social networks; work; relationships; addictive behaviour; responsibilities; identity and self-esteem; trust and hope) each of which are represented diagrammatically as a point on a ten-arm star. Each domain (or arm) is rated on a ‘ladder of change’ scale from 1–2 (stuck) through 3–4 (accepting help), 5–6 (belie…	Person Centred Coordinated Care
PCCQ-patient	Person-centred Climate Questionnaire (PCCQ-patient version)	DeSilva	Mapped	Mapped (Inpatient)	17	The person-centred climate questionnaire is designed to assess what extent the climate of health care settings is perceived by patients as being person centred. Questionnaire items where generated from qualitative studies and contains 17 items in two subscales: safety and hospitality.	Person Centred Coordinated Care
PPE-15	Picker Patient Experience Questionnaire	DeSilva	Mapped	Mapped (Inpatient)	15	The Picker Patient Experience Questionnaire (PPE-15) is a fifteen item questionnaire covering eight domains including information & education and coordination of care. The PPE-15 was originally designed for use in inpatient care settings (Jenkinson 2002). It can be used for both planned and emergency inpatient settings, and was developed to identify patient experiences and problems with specific …	Person Centred Coordinated Care
QPP-SF	Quality from the Patients Perspective Questionnaire Shortened version	DeSilva	Mapped	Mapped (Inpatient)	24	The quality from the patient's perspective (QPP) questionnaire is based on a theoretical model (Wilde et al., 1993), which stipulates that patients' perceptions of what constitutes quality of care are formed by their encounters with an existing care structure and by their systems of norms, expectations, and experiences. Quality of care can be understood in the light of two conditions: the resourc…	Person Centred Coordinated Care
QEOLC-10	Quality of End-of-Life Communication Scale	DeSilva	Mapped	Mapped	10	A 10 item scale to assess and improve the delivery of end-of-life care for patients. Developed in the USA it focuses on the overarching domain of information and communication. It also taps carer involvement, shared decision making and care planning.	Person Centred Coordinated Care
RMCC	Relational and Management Continuity of Care	Care-coordination Atlas	Mapped	Mapped	16	The RMCC aims to quantify problems of relational and management continuity of care in patients with multiple long-term conditions. The questionnaire includes 16 items concerning relational and management continuity of care.	Person Centred Coordinated Care
HowRu	R-outcomes engagement	Literature	Measure of QoL/Wellbeing	Unmapped	4	HowRu captures peoples quality of life. It has four items (discomfort, distress, disability and dependence), rated using four levels (none, a little, quite a lot and extreme), providing 256 possible states (4(4)); it has an aggregate scoring scheme with a range from 0 (worst) to 12 (best).	Quality of Life
HowRwe	R-Outcomes HowRwe	Literature	Mapped	Mapped (Inpatient)	4	HowRwe is a short generic patient-reported experience measure (PREM), which measures patients perceptions of the care and service provided. It is suitable for all types of patient and care settings.	Person Centred Coordinated Care
STAR-P	Scale to measure Therapeutic Relationship - Patient version	Literature	Mapped	Mapped	12	STAR-P was designed to measure therapeutic relationships (TRs) from a patient perspective. The patient (STAR-P) and clinician scales (STAR-C) each have 12 items comprising three subscales: positive collaboration and positive clinician input in both versions, non-supportive clinician input in the patient version, and emotional difficulties in the clinician version.	Person Centred Coordinated Care
SES6G	Self-efficacy Scale for Chronic disease 6 item scale	Literature	Mapped	Mapped	6	Developed and validated by the Stanford Patient Education Centre. Evolved from several scales used in a chronic disease management study by Lorig et al (2001). It covers several domains that are common to a several types of chronic disease such as symptom control, role function, emotional functioning and communication with health care practitioners. Each of the 6 items are rated from 1 (not at al…	Person Centred Coordinated Care
SRS	Session Rating Scale	Literature	Mapped	Mapped	10	The SRS was specifically designed to be a clinical tool, not a research instrument. The SRS combined elements of various measures into a 10-item, Likert-scaled instrument.	Person Centred Coordinated Care
SDM-Q9	Shared Decision Making Questionnaire	DeSilva	Mapped	Mapped	9	Revised an existing instrument (Shared Decision Making Questionnaire; SDM-Q), including the generation of new items and changing the response format leading to the development of a 9-item version (SDM-Q-9).	Person Centred Coordinated Care
CPFT	Communication of Pulmonary Function Test	Literature	Measure of Satisfaction	Unmapped	19	Designed to assess the quality of communication of Pulmonary Function Test results.	Person Centred Coordinated Care
PPRI	The Physician-Patient Relationship Inventory	Literature	Measure not available	Tried to Map - Unavailable	14	PPRI is designed to innvestigate the association of physician communication behaviours as perceived by the patient with patient reported satisfaction, distress, cancer-related self-efficacy, and perceived control over the disease in cancer patients. It includes questions measuring distress, self-efficacy, and perceived control.	Person Centred Coordinated Care
SURE	SURE scale	DeSilva	Mapped	Mapped	4	SURE was developed so that there could be a shorter alternative to the Decisional Conflict Scale; a scale that allows health professionals to identify patients with decisional conflict (Legare, et al, 2010). The selection process for the four items within the measure was based on the core concepts of the Ottawa Decision Support Framework, which are reported as having relevancy at all stages of th…	Person Centred Coordinated Care
TPS	Trust in Physician scale	Literature	Not P3C	Unmapped	11	An instrument to assess a patient's interpersonal trust in their physician. Items were written to refer to a patient's primary care provider rather than to physicians in general. Three dimensions of trust were assessed: dependability of the physician ("looks out" for the patient's best interest), confidence in the physician's knowledge and skills, and confidentiahty and reliability of information…	Person Centred Coordinated Care
TSPPD	Trust Scale for the Patient-Physician Dyad	Literature	Too long	Unmapped	51	TSPPD ia a bi-dimensional trust scale specific to patient-physician relationships designed to empirically assess various trust-related issues on both levels.	Person Centred Coordinated Care
WFPTS	Wake Forest Physician Trust Scale	Literature	Not P3C	Unmapped	10	Various psychometric tests produced a 10-item unidimensional scale consistent with most aspects of the conceptual model. Compared with previous scales, the Wake Forest physician trust scale has a somewhat improved combination of internal consistency, variability, and discriminability. Thescale is more strongly correlated with satisfaction, desire to remain with a physician, willingness to recomme…	Person Centred Coordinated Care
A-WFPTS	Abbreviated Wake Forest Physician Trust Scale	Literature	Not P3C	Unmapped	5	The length of the original scales to measure trust may limit their use because of the practical needs to minimize both respondent burden and research cost. The objective of this measure was to develop abbreviated scales to measure trust.	Person Centred Coordinated Care
HCRTS	Health Care Relationship Trust Scale	Literature	Not P3C	Unmapped	15	A sequential multi-method approach using focus groups, individual interviews, and quantitative instrument development procedures was used to develop and evaluate the HCRTS scale, which measures patient trust in health care providers.	Person Centred Coordinated Care
HCRTS-R	Health Care Relationship Trust Scale Revised	Literature	Not P3C	Unmapped	13	Accurately measuring trust between patients and health care providers is important because low patient-provider trust can lead to poor treatment adherence and negative health outcomes. To measure patient-provider trust, the Health Care Relationship (HCR) Trust scale was developed. Findings from initial use of the scale suggested the need to examine the scale's psychometric performance in a larger…	Person Centred Coordinated Care
TiOS	Trust in Oncologist Scale	Literature	Not P3C	Unmapped	18	The Trust in Oncologist Scale (TiOS) aims to measure cancer patients' trust in their oncologist. Construction of the TiOS was based on a multidimensional theoretical framework.	Person Centred Coordinated Care
PES	Patient Empowerment Scale	DeSilva	Too long	Unmapped	40	PES is a measure of patient empowerment and disempowerment in hospital environments catering for older people.	Person Centred Coordinated Care
KAS	Kim Alliance Scale (Original)	Literature	Too long	Unmapped	30	The KAS was developed to measure the quality of the therapeutic alliance from the patient's perspective, including patient empowerment. By triangulating literature findings and qualitative data, a conceptual framework was derived with four dimensions of alliance: collaboration, communication, integration, and empowerment.	Person Centred Coordinated Care
KAS-R	Kim Alliance Scale (Revised)	Literature	Measure of Satisfaction	Unmapped	16	The KAS was developed to measure the quality of the therapeutic alliance from the patient's perspective, including patient empowerment. By triangulating literature findings and qualitative data, a conceptual framework was derived with four dimensions of alliance: collaboration, communication, integration, and empowerment. Using the exploratory series, KAS was refined into a 16-item KAS-R consisti…	Person Centred Coordinated Care
HCEQ	The Health Care Empowerment Questionnaire	Literature	Mapped	Mapped	10	This tool measures the extent of indiviudal empowerment in relation to personal health care and services. It was created by identifying individual empowerment and indicators from the literature, devising related items and then testing them with a sample of older people.	Person Centred Coordinated Care
HEIQ	Health Education Impact Questionnaire	Literature	Too long	Unmapped	42	The HEIQ is a user-friendly, relevant, and psychometrically sound instrument for the comprehensive evaluation of patient education programs, which can be applied across a broad range of chronic conditions.	Person Centred Coordinated Care
BES	Bann Empowerment Scale	Literature	Not target conditions (EoL/LTC)	Unmapped	5	The Bann Empowerment Scale (BES) is a scale that measures patients' perceptions of provider support, patient-centered care, and empowerment as predictors of health outcomes. Designed to assess aspects of complementary and alternative medicine (CAM) provider support.	Person Centred Coordinated Care
ESv1	Empowerment Scale version 1	Literature	Too long	Unmapped	28	A 28-item scale to measure the personal construct of empowerment as defined by consumers of mental health services.	Person Centred Coordinated Care
ESv2	Empowerment Scale version 2	Literature	Too long	Unmapped	25	Subscales of the ESv1 were examined to see whether they fit a model of consumer empowerment that distinguishes self- and community orientations.	Person Centred Coordinated Care
EQuiP	Empowerment Questionnaire for Inpatients	Literature	Too long	Unmapped	51	The EquiP is a questionnaire that measures levels of empowerment experienced by older adults admitted to a psychiatric ward. Diverse views were sought to inform the questionnaire through a triangulation method; opinions of researchers were collected through a Delphi survey, clinical staff from different disciplines completed questionnaires, and patients participated in two focus group sessions.	Person Centred Coordinated Care
CEO-MHS	Consumer Evaluation Of Mental Health Services	Literature	Too long	Unmapped	26	Most mental health outcome and satisfaction measures have been developed by academic researchers or service providers. Consumers have been limited to the role of participant or advisor. The validity and reliability of these satisfaction measures have been challenged. This measure is a consumer satisfaction questionnaire in which consumers have worked as collaborative researchers to increase its f…	Person Centred Coordinated Care
ICS	Inpatient Consumer Survey (ICS)	DeSilva	Too long	Unmapped	28	The ICS is a reliable measure of consumer satisfaction in psychiatric inpatient settings. The survery consists of various items covering 6 domains; dignity, rights, environment, empowerment, participation, and outcome, whereby patients mark their experiences on a disagree/agree five-point scale.	Person Centred Coordinated Care
DESv1	Diabetes Empowerment Scale version 1	Literature	Too long	Unmapped	28	The Diabetes Empowerment Scale (DES) is a measure of diabetes-related psychosocial self-efficacy.	Person Centred Coordinated Care
Swe-DES-23	Diabetes Empowerment Scale version 3 (Swedish)	Literature	Too long	Unmapped	23	Swedish version of the Diabetes Empowerment Scale (Swe-DES-23).	Person Centred Coordinated Care
PES	Patient Empowerment Scale	Literature	Too long	Unmapped	28	The Patient Empowerment Scale (PES) is an initial empowerment measure developed through an extensive review of literature combined with a series of in-depth interviews of cancer patients concerning their use of coping strategies. A set of twenty-eight statements were formulated from themes into a Likert-type scale for self-completion by cancer patients.	Person Centred Coordinated Care
CIDES	Cyber Info-Decisional Questionnaire	Literature	Measure not available	Unmapped	7	The Cyber Info-Decisional Questionnaire (CIDES) was developed to measure cyber informational and decisional empowerment. CIDES provides information about the extent to which computer-connected patients view digital peer support as an empowerment tool.	Person Centred Coordinated Care
GCOS-24	Genetic Counseling Outcome Scale	Literature	Too long	Unmapped	24	The Genetic Counseling Outcome Scale (GCOS-24) is a patient-reported outcome measure (PROM) for clinical genetics services. Previous research was used to develop a draft 84-item questionnaire, of which 24 questions were selected to form the Genetic Counseling Outcome Scale.	Person Centred Coordinated Care
PPSS	Parents Postnatal Sense of Security	Literature	Not target conditions (EoL/LTC)	Unmapped	18	The Parents Postnatal Sense of Security (PPSS) scale measures both the parents' experiences and sense of security during the first postnatal week. It assesses both mothers' and fathers' postnatal sense of security concerning the first postnatal week.	Person Centred Coordinated Care
PEER	Psoriasis Empowerment Enquiry in the Routine practice	Literature	Not target conditions (EoL/LTC)	Unmapped	12	PEER is a tool for measuring levels of empowerment in psoriatic patients, consisting of 12 items.	Person Centred Coordinated Care
SWE-RES-23	The Swedish Rheumatic Disease Empowerment Scale	Literature	Too long	Unmapped	23	A Swedish empowerment instrument for patients with rheumatic diseases. The already existing instrument, the Swedish Diabetes Empowerment Scale (SWE-DES-23), was adapted for use in patients with rheumatic diseases. The adapted instrument was called the SWE-RES-23.	Person Centred Coordinated Care
SF-36	Short-Form 36	Literature	Too long	Unmapped	36	A very well used generic Quality of Life measure. Commonly used for quality-adjusted life year (QALY) calculations. The SF-36 is heavily used, historically well-validated and has a number of strengths, including its comprehensive coverage of general health and strong and well-studied psychometric properties.	Health-Related Quality of Life
SF-12	Short-Form 12	Literature	Measure of Symptoms	Unmapped	12	A shorter version of the SF-36. If having only adequate physical and mental health summary scores is of interest, the SF-12 may be appropriate.	Health-Related Quality of Life
RAND-36	RAND-36	Literature	Too long	Unmapped	36	A very well used generic Quality of Life measure. Commonly used for quality-adjusted life year (QALY) calculations. The RAND taps into 8 concepts; physical functioning, bodily pain,role limitations due to physical health problems, role limitations due to personal or emotional problems, emotional well-being, social functioning, energy/fatigue, and general health perceptions. It also includesa sing…	Quality of Life
RAND-12	RAND-12	Literature	Measure of QoL/Wellbeing	Unmapped	12	A very well used generic Quality of Life measure. Commonly used for quality-adjusted life year (QALY) calculations.	Quality of Life
PROMIS-GHS	PROMIS-Global Health Scale	Literature	Measure of QoL/Wellbeing	Unmapped	10	A modern and promising generic Quality of Life measure. Whilst this does not have the same long history of alternative such as the SF-36 it is a serious contendor, given its sophisticated design, reduced items, good evidence (so far), and free use.	Quality of Life
AQoL-8D	Assessment of Quality of Life	Literature	Too long	Unmapped	35	The AQoL-8D was constructed to improve the evaluation of health services that have an impact upon the psychosocial aspects of the quality of life. The AQoL-8D is a reliable and valid instrument which offers an alternative to the MAU instruments presently used in economic evaluation studies, and one which is particularly suitable when psychosocial elements of health are of importance.	Quality of Life
EQ-5D	EuroQol EQ-5D-3L	Literature	Measure of QoL/Wellbeing	Unmapped	6	A quick generic health status measure that can be used for clinical and economic evaluation. Whilst available in a large array of languages, and very short and rapid, the EQ-5D is not as sensitive, or comprehensive as slightly longer instruments, such as the 10-item PROMIS-GHS and the SF-36. This lack of sensitivity may impact on its utility for research and quality improvement purposes. Use of t…	Quality of Life
HUI3	Health Utilities Index	Literature	Measure of QoL/Wellbeing	Unmapped	15	HUI refers to both HUI Mark 2 (HUI2) and HUI Mark 3 (HUI3) instruments. The classification systems provide compact but comprehensive frameworks within which to describe health status. The multi-attribute utility functions provide all the information required to calculate single-summary scores of health-related quality of life (HRQL) for each health state defined by the classification systems. HUI…	Quality of Life
NHP	Nottingham Health Profile	Literature	Too long	Unmapped	38	The Nottingham Health Profile (NHP) measures health-related quality of life within the domains of energy, sleep, emotions, pain, mobility and social isolation as well as the frequency of health-related problems pertaining to paid employment, housework, hobbies, family life, social life, sex life and holidays. The NHP is well-documented with regard to reliability and validity, and is useful in des…	Quality of Life
QWB-SA	Quality of Well-Being Scale Self-Administered	Literature	Too long	Unmapped	80	The QWB was developed using theory from the General Health Policy Model. This model includes several components, such as mortality (death) and morbidity (health-related quality of life). By administering the QWB before and after a treatment or intervention program, the intervention can be described in terms of the quality adjusted life years that it produces or saves.	Quality of Life
WHOQoL-BREF	World Health Organization Quality of Life Instrument	Literature	Too long	Unmapped	26	The WHOQOL assesses individuals' perception of their position in life in the context of the culture and value systems in which they live and in relation to their goals, expectations, standards and concerns. It has been developed collaboratively in several culturally diverse centres over four years.	Quality of Life
howRu		Literature	Measure of QoL/Wellbeing	Unmapped	4	howRu is a short generic patient-reported outcome measure (PROM), to track and compare patients perceptions of how they feel and what they can do, and thereby measure their health related quality of life (HRQoL)	Quality of Life
ICI	Individualized Care Instrument	Literature	Too long	Unmapped	22	Individualised nursing care in long-term institutions for people with dementia.	Person Centred Coordinated Care
P-CAT	Person-centred Care Assessment Tool (P-CAT - professionals)	DeSilva	Not patient reported	Unmapped	13	Self-report assessment scale, the Person-centered Care Assessment Tool (P-CAT), which measures the extent to which long-term aged care staff rate their settings to be person-centered	Person Centred Coordinated Care
PCFC	Patient-Centered Family-Focused Care	Literature	Not patient reported	Unmapped	8	Palliative care literature integrating whole person perspectives with family-centredness. Assesses the degree to which care is patient centered and family focused.	Person Centred Coordinated Care
PCHC	Person-centred Health Care for Older Adults Survey	DeSilva	Too long	Unmapped	31	Developed following Item reduction (factor analysis) of a previously developed "benchmarking person-centred care" survey. Used to measure healthcare staff's practice, attitudes, and beliefs regarding person-centered healthcare.	Person Centred Coordinated Care
PDC	Person-Directed Care Measure	Literature	Too long	Unmapped	35	Policy-driven origins: measure designed to evaluate local person-centred care initiative with aim of improving care relationships and job satisfaction. Aim is to evaluate to what extent settings meet person-directed care goals. Designed via expert generation of items, adding items from literature, two dimensions: person-directed care, and person-directed environment.	Person Centred Coordinated Care
Tereda	Terada 2013 Untitled measure for Person-centered care and quality of life of patients with dementia	Literature	Not patient reported	Unmapped	8	Tereda is a questionnaire for evaluating person-centered care and is used to assess person-centered care and QOL of elderly patients with dementia.	Person Centred Coordinated Care
PCQ-staff	Person-centred Climate Questionnaire- staff version	DeSilva	Not patient reported	Unmapped	14	PCQ is a questionnaire measuring to what extent the climate of health care settings is experienced as person centred bystaff.	Person Centred Coordinated Care
CCCQ	Client-Centred Care Questionnaire	DeSilva	Mapped	Mapped	15	A 15-item questionnaire measuring to what extent older people receiving home care experience the care as being client centred. Item generation from qualitative study, experts, staff and clients of home care.	Person Centred Coordinated Care
ICS-Staff	Individualised Care Scale- staff version	DeSilva	Not patient reported	Unmapped	17	Individualised care as an application of interactional models of nursing. The ICS was designed to measure patients' views on how individuality is supported through specific nursing interventions (ICA) and how they perceive individuality in their own care (ICB) during hospitalization.	Person Centred Coordinated Care
ICS-patient	Individualised Care Scale- patient version	DeSilva	Too long	Unmapped	38	Individualised care as an application of interactional models of nursing. The ICS was designed to measure patients' views on how individuality is supported through specific nursing interventions (ICA) and how they perceive individuality in their own care (ICB) during hospitalization. Focus on 3 domanis, individual patient char-acteristics in the clinical situation caused by the hos-pitalization (…	Person Centred Coordinated Care
MPOC-A-34	Measure of Processes of Care 34-item version for adults	DeSilva	Too long	Unmapped	34	A measure of client-centredness of care for parents of children with disabilities. Originally client and family-centred care in paediatric medicine, adapted for adults. MPOC-A is a self-administered 34-item questionnaire with positively worded short statements and a 7-point Likert response scale.	Person Centred Coordinated Care
CCRQ	Client-Centred Rehabilitation Questionnaire	Literature	Too long	Unmapped	30	Client-centred occupational therapy in rehabilitation services, drawing on principles that promote autonomy, client strengths, choice and partnership.	Person Centred Coordinated Care
DCM	Dementia Care Mapping	DeSilva	Too long	Unmapped	Consists of four coding frames: mood enhancers (6 item scale); behaviour categories (23 items); personal detractions (PD) and personal enhancers (PE) (both contain 17 items, divided into five categories. Items are rated on a 2-point scale ranging between detracting and highly detracting for PDs and enhancing and highly enhancing for PEs	The aim of the tool is observing people with dementia living in formal care settings, driving development of person-centred care practice. Currently in 8th edition. Developed over a 3-year period from the previous version DCM7. Began with think tank of 33 experts in 2001 followed by series of eight international working groups.	Person Centred Coordinated Care
LTC6	The long term conditions questionnaire 6	Care-coordination Atlas	Mapped	Mapped	6	The LTC6 Questionnaire asks patients with a long term condition about their healthcare over the last 12 months. It includes questions about involvement in decision- making, although the focus is on self-management. The measure can be used to drive improvements at both the population and provider level. The LTC6 Questionnaire asks patients with a long term condition about their experience and unde…	Person Centred Coordinated Care
OEC	The Outcomes and Experience Questionnaire	Recommendation	Mapped	Mapped	11	One short instrument questions about two distinct domains – patients' reports of the outcomes of their care and how they experience care.	Person Centred Coordinated Care
OMFAQ	Older Americans Resources and Services (OARS) Multidimensional functional assessment (OMFAQ)	Literature	Too long	Unmapped	120	The Older Americans Resources and Services (OARS) methodology was designed to assess functional capacity in five dimensions (social resources, economic resources, mental health, physical health, and activities of daily living) and to measure use of and need for 24 types of generic services. It is the most widely evaluated older-people specific quality of life instrument with (internationally) the…	Quality of Life
CARE	The Comprehensive assessment and Referral Evaluation	Literature	Too long	Unmapped	329/143	The Comprehensive Assessment and Referral Evaluation (CARE) is anassessment technique which is intended to reliably elicit, record, grade and classify information on the health and social problems of the older person. The CARE is basically a semi-structured interview guide and an inventory of defined ratings. It is designated comprehensive because it covers psychiatric, medical, nutritional, econ…	Quality of Life
EASY-Care	Elderly Assessment System (EASY-Care)	Literature	Too long	Unmapped	85	Elderly Assessment System (EASY-Care) was developed across Europe, including the UK, during the 1990s to provide a holistic and standardised approach to comprehensive geriatric assessment, and is a combined medical and social assessment tool. Development was supported by a grant from the European Regional Office of the World Health Organisation (WHO), involving cross-cultural adaptation and testi…	Quality of Life
CELMT	The Campaign to End Loneliness Measurement Tool	Literature	Measure of Loneliness	Unmapped	3	A short and sensitively-worded tool that is easy to use, this tool was developed over the course of 2014 by the Campaign to End Loneliness in partnership with over 50 older people, service providers, commissioners and housing associations. Three focus groups were held with older people in Bristol and London. These were followed by three design workshops, during which the organisations and older p…	Person Centred Coordinated Care
DJGLS	De Jong Gierveld Loneliness Scale	Literature	Measure of Loneliness	Unmapped	6	The De Jong Gierveld Loneliness Scale is considered by many as the gold standard for measuring loneliness, and has been used in international contexts. It was initially developed in the Netherlands for research use in large surveys, this scale has been adapted for evaluating interventions. It is an academically rigorous tool that distinguishes between different causes of loneliness. It is a 6 ite…	Person Centred Coordinated Care
UCLALS	The UCLA Loneliness Scale	Literature	Measure of Loneliness	Unmapped	3	A short version of a longer 20-item tool, this tool was developed for service providers, it is short and academically rigorous, with a simple scoring system. However, it was developed in the USA with students, although the 3-item version has been tested with older people. Shown to be a robust measure of loneliness in self-administered questionnaires and telephone interviews.	Person Centred Coordinated Care
VR-36	Veterans RAND 36	Literature	Too long	Unmapped	36	A general measure developed in the VHS (Vetrans health survey) for measuring the physical and psychologic well-being of the patient. The VR-36 eight domains include physical functioning, role limitations due to physical problems, bodily pain, general health perceptions, vitality, social functioning, role limitations due to emotional problems and mental health.	Quality of Life
VR-12		Literature	Measure of QoL/Wellbeing	Unmapped	12	The VR-12 was developed from the Veterans RAND 36 Item Health Survey (VR-36).	Quality of Life
QOL-AD	Quality of Life in Alzheimers Disease	Literature	Measure of QoL/Wellbeing	Unmapped	13	QOL-AD is a brief, 13-item self-report (and 15-item caregiver-report) measure. It is the most commonly used dementia-specific measure of QoL, and includes assessment of physical health, mental health, social and functional domains, and an overall QoL score. It is the most common measure of dementia-specific QoL, as it is brief (13 items), has evidence of psychometric acceptability, sensitivity to…	Quality of Life
DQOL	Dementia Quality of Life	Literature	Too long	Unmapped	29	DQOL was developed through an involved process (an iterative conceptual and statistical process that included a literature review and consultation with expert panels composed of people with dementia, caregivers, and professional care providers),and the developers concluded that people with mild to moderate dementia can be considered to be good informants of their own subjective states, thus pavin…	Quality of Life
ADDQoL-14	Audit of Diabetes Dependent QoL (14 Item version)	Literature	Measure of QoL/Wellbeing	Unmapped	14	The 14-item version has been created in response to an immediate requirement for an (adapted) English version of the ADDQoL19 in a shorter form. It was designed for use by those people who, for various reasons, might find the longer version too arduous (e.g. low literacy, vision problems). ADDQoL is a Diabetes HrQoL measure that is short, well-translated, well used in the UK context and has been …	Health-Related Quality of Life
ADDQoL-19	Audit of Diabetes Dependent QoL (19 item version)	Literature	Measure of QoL/Wellbeing	Unmapped	19	ADDQoL is a Diabetes HrQoL measure that is short, well-translated, well used in the UK context and has been independently assessed as having well-validated psychometric properties.	Health-Related Quality of Life
DHP-1	Diabetes Health Profile (32 Item version)	Literature	Too long	Unmapped	32	A tool to assess the psychological impact of living with type 1 diabetes. DHP is a Diabetes HrQoL measure that is short, well-translated, well used in the UK context and has been independently assessed as having well-validated psychometric properties.	Health-Related Quality of Life
DHP-18	Diabetes Health Profile (18 item version)	Literature	Measure of QoL/Wellbeing	Unmapped	18	A tool to assess the psychological impact of living with type 1 diabetes. DHP is a Diabetes HrQoL measure that is short, well-translated, well used in the UK context and has been independently assessed as having well-validated psychometric properties.	Health-Related Quality of Life
DIAB-Q	Diabetes Intention, Attitude, and Behavior Questionnaire	Literature	Measure not available	Unmapped	17	A brief questionnaire to measure physical activity, dietary control, maintenance of a healthy weight, and psychological antecedents. It is a new measure for intention to self-care in diabetes, with potential utility ion identifying optimal type-2-diabetes management approaches that incorporated individual beliefs and preferences.	Person Centred Coordinated Care
SDSCA	Summary of Diabetes Self-Care Activities	Literature	Measure not available	Unmapped	12	A multidimensional tool for the assessment of self-management in diabetes. The most widely used and validated tool for self-management in diabetes. SDSCA is a brief self-report questionnaire of diabetes self-management that includes items assessing aspects of the diabetes regimen.	Person Centred Coordinated Care
DCP	Diabetes Care Profile	Literature	Measure not available	Unmapped	8	The DCP is a standardized instrument for assessing social and psychological factors related to diabetes and its treatment.	Person Centred Coordinated Care
MARS	Medication Adherence Report Scale	Literature	Measure not available	Unmapped	5	Medication taking in diabetes.	Person Centred Coordinated Care
MMAS-8	Morisky Medication Adherence Scale	Literature	Measure of Medical Adherence	Unmapped	4	A brief, commonly used, easily administered questionnaire to assess medication adherence in chronic diseases such as diabetes, hypertension, asthma, or heart failure.	Person Centred Coordinated Care
SCI-R	Self-Care Inventory Revised	Literature	Measure not available	Unmapped	15	The SCI-R evaluates individuals perceptions of how well they engage with their individualised treatment recommendations. It is revised version of the SCI, modified to reflect current diabetes practice, with reasonable psychometrics that has been validated in a UK context	Person Centred Coordinated Care
SIS	Stroke Impact Scale	Literature	Measure of Symptoms	Unmapped	8	A Short-Form version of the SIS that can accurately provide the disability score and overall index score similar to the longer version, but with considerable brevity.	Health-Related Quality of Life
SIPSO	The Subjective Index of Physical and Social Outcome	Literature	Measure not available	Unmapped	10	A valid and reliable assessment of an individual's ability to reintegrate to a 'normal' lifestyle, including social outcomes. A short scale that has been well-validated and used in the UK context for assessing physical and social outcomes for stroke patients.	Health-Related Quality of Life
SSEQ	The Stroke Self-Efficacy Questionnaire	Literature	Measure not available	Unmapped	13	A tool to measure self-efficacy judgements in specific domains of functioning relevant to individuals following stroke.	Health-Related Quality of Life
COAST	Communication Outcome after Stroke	Literature	Measure not available	Unmapped	20	COAST is a patient-centred, practical and reliable measure that can be used to assess self-perceived communication effectiveness for people with stroke, developed in the UK.	Person Centred Coordinated Care
PDQ-8	Short-Form Parkinsons Disease Questionnaire	Literature	Measure not available	Unmapped	8	A short-form version of the most thoroughly tested and validated Parkinson's HRQoL instrument. It provides a single index measure of overall health status is acceptable or desirable.	Health-Related Quality of Life
PDQL	Parkinsons Disease Quality of Life Questionnaire	Literature	Too long	Unmapped	21	Internationally the most frequently used PD HRQoL instrument. The PDGL was developed based on the experience of patients with Parkinson's disease and of neurologists; medical literature on the problems of patients with Parkinson's disease; and other quality of life questionnaires.	Health-Related Quality of Life
SCOPA-PS	Scales for Outcomes in Parkinson's disease-PsychoSocial questionnaire	Literature	Measure not available	Unmapped	11	A short questionnaire for psychosocial functioning in patients with Parkinson's Disease.	Quality of Life
Neuro-QoL	Neuro-QoL health-related quality of life measurement system	Literature	Too long	Unmapped	13 Domains with 8-9 items each	The NeuoQoL measure was recently co-designed with patients and carers, measuring aspects of physical, mental, and social health. It possesses characteristics such as brevity, flexibility in administration, and suitability, for cross-disease comparisons that may be advantageous to users in a variety of settings. The project is targeting 5 adult conditions (stroke, multiple sclerosis, Parkinsons di…	Quality of Life
EORTC-QLQ 30	European Organization for Research and Treatment of Cancer Quality of Life Questionnaire	Literature	Too long	Unmapped	30	Cancer-specific core questionnaire for use in relation to various cancers. May be used in conjunction with the cancer specific modules from the same provider.	Quality of Life
FACT-G	Functional Assessment of Cancer Therapy - General.	Literature	Too long	Unmapped	27	The Fact is a general cancer quality-of-life (QL) measure for evaluating patients receiving cancer treatment. It covers four domains: Physical, Social, Emotional, and Functional wellbeing.	Quality of Life
MCQ	Medical Care Questionnaire	Literature	Measure not available	Unmapped	15	An adaption of the Components of Primary Care Index (CPCI) for oncology outpatients, aimed to provide a valid perspective on patients' experiences of communicating with doctors and their perceptions of the continuity and coordination of their cancer care. It is one of the few cancer-specific care experience measures that has been developed in a UK context.	Person Centred Coordinated Care
KCCQ	Kansas City Cardiomyopathy Questionnaire	Literature	Too long	Unmapped	23	A measure for health-related quality of life in Heart Failure. The second most commonly utilised QoL measure for HF after the MLHFQ, the KCCQ was more recently designed, covers more domains and may have better psychometric properties.	Quality of Life
LIhFE	Minnesota Living with Heart Failure Questionnaire	Literature	Measure not available	Unmapped	13	The most widely used instrument for HRQoL in Heart Failure, targeting the extent to which HF prevents patients from living the way they want to.	Quality of Life
CHQ	Chronic Heart Failure Questionnaire	Literature	Measure not available	Unmapped	16	A tool for measuring longitudinal change over time within persons with HF. Whilst the KCCQ and MLHFQ are more widely used and better validated, the CHFQ is more sensitive, has a well-defined conceptual model, and allows patients to select the most important activities for them. However, it requires an interviewer and is time consuming.	Quality of Life
IOCv2	Impact of Cancer Scale v2	Literature	Too long	Unmapped	37+10	The IOC was developed specifically to measure unique and multidimensional aspects of long-term cancer survivorship focusing almost exclusively on problems, issues, and changes that long-term survivors ascribe to their cancer experience. Cancer survivorship is defined as a period of 5 years or more post-diagnosis.	Quality of Life
QLACS	Quality of Life in Adult Cancer Survivors	Literature	Too long	Unmapped	47	The QLACS is a measure specifically focusing on the quality of life of long-term cancer survivors . It is based on the multidimensional cancer-related quality of life model, which takes into account both functioning and patient satisfaction with functioning. Long-term cancer survivorship has been defined as the period exceeding diagnosis for at least 5 years. It has been used in a large UK nation…	Quality of Life
ALGA-BC	ALGA-Breast Cancer	Literature	Too long	Unmapped	29	This a multidimensional questionnaire that has been designed with the explicit goals of delivering personalised and patient centred-medicine. It assesses the breast cancer patient's physical and mental characteristics in order to provide physicians, prior to the consultation, with a patient's profile that is supposed to facilitate subsequent communication, interaction, and information delivery be…	Person Centred Coordinated Care
CRA	Caregiver Reaction Assessment	Literature	Too long	Unmapped	40	A multidimensional instrument to assess the reactions of family members caring for elderly persons with physical impairments, Alzheimer's disease, and cancer.	Person Centred Coordinated Care
ZBI-SF	Zarit Burden Interview (Short Form)	Literature	Measure not available	Unmapped	12	A tool to measure the impact of dementia caregiving on the carer	Person Centred Coordinated Care
ADBFI	After-death Bereaved Family Member Interview	Literature	Too long	Unmapped	36	A survey administered to a proxy individual to measure quality of care at the end of life from the perspective of family members. It is based on a patient-focused, family-centred approach that examines whether end-of-life care meets the expectations and needs of the dying person and their family members. The instrument investigates a comprehensive coverage of domains, including whether physical c…	Person Centred Coordinated Care
QODD	QODD Quality of Dying and Death	Literature	Too long	Unmapped	30	The QODD was constructed from concepts elicited from literature review, qualitative interviews with persons with and without chronic and terminal conditions, and consideration of desirable measurement properties. We define quality of dying and death as the degree to which a person's preferences for dying and the moment of death agree with observations of how the person actually died, as reported …	Person Centred Coordinated Care
FEHC	Family Evaluation of Hospice Care	Literature	Too long	Unmapped	61		Person Centred Coordinated Care
OxPIE	The Oxford Patient Involvement and Experience Questionnaire	Literature	Mapped	Mapped	11	A UK based 11 item measure for assessing inpatient care for patients with Limiting Long Term conditions (LLTCs). Items tap areas of the following domains: My goals/ outcomes, care Planning, transitions, decision making, information and communication. It has been used to that Patients with LLTCs were more critical of their inpatient care than those with no LLTCs (Hewitson et al. 2014).	Person Centred Coordinated Care
STAS	Support Team Assessment Schedule	Literature	Measure not available	Unmapped	17	The STAS was developed in 1986 as a standardized measure to evaluate the work of palliative care support teams. Its 17 items can be rated from 0 (best) to 4 (worst) by a patients professional caregiver. These items measure patient symptoms, anxiety and insight, family anxiety and insight, quality of communication with health care professionals and carers, and the need for practical support. Altho…	Person Centred Coordinated Care
FPCS	Family Perception of Care Scale	Literature	Too long	Unmapped	25	A tool developed exclusively for long-term care facilities, measuring resident care, family support, communication, and rooming. It was deemed as having excellent content validity, covering all essential domains of palliative care, is simple to administer and scored well in systematic review of psychometric properties - http://www.ncbi.nlm.nih.gov/pubmed/20817748	Person Centred Coordinated Care
EOLD-SWC	Satisfaction with Care at the End-of-Life in Dementia	Literature	Measure not available	Unmapped	10	Satisfaction with Care at the End-of-Life in Dementia (EOLD-SWC) & Comfort Assessment in Dying with Dementia (EOLD-CAD) are a pair of tools for EoL care in dementia. Both scales have been deemed as being the most valid and internally consistent for end-of-life in dementia in systematic review - http://www.ncbi.nlm.nih.gov/pubmed/21814875. Furthermore, this set of scales was recently signposted in…	Person Centred Coordinated Care
EOLD-CAD	Comfort Assessment in Dying with Dementia	Literature	Measure not available	Unmapped	14	Satisfaction with Care at the End-of-Life in Dementia (EOLD-SWC) & Comfort Assessment in Dying with Dementia (EOLD-CAD) are a pair of tools for EoL care in dementia. EOLD-CAD has four subscales: Physical Distress, Dying Symptoms, Emotional Distress, and Well Being. Both scales have been deemed as being the most valid and internally consistent for end-of-life in dementia in systematic review - htt…	Person Centred Coordinated Care
MQOL	McGill Quality of Life Questionnaire	Literature	Measure not available	Unmapped	16	A Quality of Life Questionnaire in the palliative care setting. Well used in the USA, it was recommended as the scale with the best overall psychometric properties for QoL in palliative care in a previous systematic review - http://www.ncbi.nlm.nih.gov/pubmed/19843620	Person Centred Coordinated Care
QUAL-E	QUAL-E	Literature	Too long	Unmapped	26	The QUAL-E is a brief measure of quality of life at the end of life	Person Centred Coordinated Care
BDI-II	Beck Depression Inventory	Recommendation	Measure of Symptoms	Unmapped	20	Used to identify depression and measure the severity of depression symptoms	Other
HADS	Hospital Anxiety and Depression Scale	Literature	Measure of Symptoms	Unmapped	10	Screening instrument for depression and anxiety in non-psychiatry settings, validated in primary care samples	Other
PHQ-9	Patient Health Questionnaire	Literature	Measure of Symptoms	Unmapped	9	Symptom based Depression questionnaire, widely used in UK (e.g. in IAPT service), good evidence of diagnostic and discriminant validity, and used to evaluate services. Not intended for use in severe mood disorder	Other
CORE-OM	Clinical Outcomes for Routine Evaluation - Outcome Measure	Literature	Too long	Unmapped	34	A measure of psychological distress that includes both depression and anxiety symptoms. Other subscales are well-being, functioning, and risk. Developed and validated in the UK	Other
CORE-10	Clinical Outcomes for Routine Evaluation - 10 item	Literature	Measure not available	Unmapped	10	10 item version of the CORE. Measures psychological distress. Developed in the UK	Other
GAD-7	Generalised Anxiety Disorder	Literature	Measure of Symptoms	Unmapped	7	Symptom based Anxiety questionnaire, widely used in UK (e.g. in IAPT service).	Other
WSAS	Work and Social Adjustment Scale	Literature	Measure of QoL/Wellbeing	Unmapped	5	Measure patient perspectives of impaired functioning because of their disorder. Focuses on impairment rather than symptoms and	Other
BAI	Beck Anxiety Inventory	Literature	Too long	Unmapped	21		Other
WEMWBS	Warwick-Edinburgh Mental Well-Being Scale	Recommendation	Measure of QoL/Wellbeing	Unmapped	14	The WEMWBS was developed in the UK to provide a measure of subjective well-being and psychological functioning. It was developed in the UK, is widely used, and is routinely used within the IAPT service.	Other
HoNoS	Health of the Nation outcome Scales	Recommendation	Measure of Symptoms	Unmapped	12	The HoNoS is a routinely used outcome measure in mental health services that measures behaviour, impairment, symptoms and functioning.	Other
IMR	Illness Management and Recovery Scales	Literature	Measure not available	Unmapped	15	The IMR is a 15 item scale that covers 2 of the 5 aspects of recovery (connectedness and empowerment). The scale has adequate psychometric properties for content validity and reliability.	Person Centred Coordinated Care
MARS	Maryland Assessment of Recovery	Literature	Too long	Unmapped	25	A 25 item recovery measure that covers all 5 elements of recovery (connectedness, hope, identity, meaning and purpose, and empowerment). The measure had adequate psychometric properties for content validity and reliability.	Person Centred Coordinated Care
MHRM	Mental Health Recovery Measure	Literature	Too long	Unmapped	41	The MHRM is a 41 measure of recovery. The measure is longer than a number of the other measures and has not yet demonstrated adequate psychometric properties.	Person Centred Coordinated Care
PRI	Psychosis Recovery Inventory	Literature	Too long	Unmapped	25	This is a 25 item measure of recovery. It has not yet been tested within the UK population.	Person Centred Coordinated Care
QPR	Process of Recovery Questionnaire	Literature	Too long	Unmapped	22	The QPR is a 22 item recovery measure that covers all 5 elements of recovery (connectedness, hope, identity, meaning and purpose, and empowerment). The measure has been tested in the UK and has adequate psychometric properties for content and construct validity and reliability. There is also a 15 item version which has acceptable psychometric properties and has been reported to be more robust tha…	Person Centred Coordinated Care
RAS	Recovery Assessment Scale	Literature	Too long	Unmapped	41	The RAS is a 41 items recovery measure that covers all 5 elements of recovery (connectedness, hope, identity, meaning and purpose, and empowerment). It has acceptable psychometric properties with regard to content and construct validity and reliability. It compared favourably to other measures in a systematic review (Shanks et al, 2013) and is the most widely published measure.	Person Centred Coordinated Care
RMQ	Recovery Markers Questionnaire	Literature	Too long	Unmapped	28	The RMQ is a 28 item measure of recovery. The measure has not yet demonstrated adequate psychometric properties.	Person Centred Coordinated Care
RPI	Recovery Process Inventory	Literature	Too long	Unmapped	22	The RPI is a 22 item measure of recovery that covers all 5 aspects of recovery. The measure has acceptable psychometric properties with regard to content validity and reliability.	Person Centred Coordinated Care
	Recovery Star	Literature	Not P3C	Tried to Map - Inappropriate	10	The Recovery Start is a 10 item recovery measure for adults managing their mental health and recovering from mental illness. Unlike questionnaire measures, it is presented in diagram form and is completed jointly be service user and key worker. It has acceptable psychometric properties with regard to content validity and reliability. There is a relatively small cost involved in purchasing a licen…	Person Centred Coordinated Care
SISR	Self-Identifies Stage of Recovery	Literature	Measure not available	Unmapped	9	The SISR is a 9 item measure of recovery. The measure has not yet demonstrated adequate psychometric properties.	Person Centred Coordinated Care
Inspire	Inspire	Recommendation	Too long	Unmapped	20+7	The Inspire is a 20 item measure of Recovery and has an additional 7 items scale that rates therapeutic relationship. There is also a short version (the Brief Inspire) that focuses more on measuring the quality of the therapeutic relationship than recovery. It was developed in the UK and although a relatively new measure, appears to have acceptable psychometric properties.	Person Centred Coordinated Care
ICE-CAP-A	Investigating Choice Experiments Capability Measure for Adults (ICECAP-A)	Recommendation	Measure not available	Unmapped	5	The ICE-CAP-A is a capability measure for the general adult population. Unlike the EQ-5D (which focuses on health), the ICA-CAP-A focuses on wellbeing defined in a broader sense and may therefore be a more appropriate measure for mental illness. It was developed in the UK.	Quality of Life
TES	Treatment-Related Empowerment Scale	Literature	Mapped	Mapped	10	The TES was developed to assess patients views of empowerment within the context of drug therapy for advanced HIV. In particular, the 10-item measure was constructed to focus on the areas of communication, treatment choice, decision-making and satisfaction (for example, my doctor supports my decisions about medicines, whether or not he/ she agrees with them). This measure may be of particular val…	Person Centred Coordinated Care
ACQ	Affective Communication Questionnaire	DeSilva	Too long	Unmapped	28		Person Centred Coordinated Care
	Ambulatory Care Experiences Survey	DeSilva	Too long	Unmapped	34		Person Centred Coordinated Care
	Artefact of Culture Change Tool	DeSilva	Too long	Unmapped	6 domains 79 items		Person Centred Coordinated Care
ACIC	Assessment Chronic Illness Care	DeSilva	Too long	Unmapped	34		Person Centred Coordinated Care
PCRS	Assessment of Primary Care Resources and Supports for Chronic Disease Self-Management (PCRS)	DeSilva	Measure not available	Unmapped	16		Person Centred Coordinated Care
BTMS	Baker and Taylor Measurement Scale	DeSilva	Measure of Satisfaction	Unmapped	3 domains	The Baker & Taylor Measurement Scale (BTMS) was selected to measure patient satisfaction and quality of care as perceived by the patient during their hospital stay	Person Centred Coordinated Care
	Barriers to Providing Family-Centred Care	DeSilva	Not patient reported	Unmapped			Person Centred Coordinated Care
	Benchmarking Person-centred Care	DeSilva	Not patient reported	Unmapped			Person Centred Coordinated Care
	Cardiovascular population scale	DeSilva	Measure not available	Unmapped			Person Centred Coordinated Care
CEQUEL	Caregiver Evaluation of Quality of End-of-Life Care	DeSilva	Not patient reported	Unmapped	13		Person Centred Coordinated Care
	Carer Experience Scale	DeSilva	Not patient reported	Unmapped	6		Person Centred Coordinated Care
Carer HospSat	Carer Hospital Satisfaction Questionnaire	DeSilva	Measure of Satisfaction	Unmapped			Person Centred Coordinated Care
	CARES observational tool	DeSilva	Not patient reported	Unmapped	16		Person Centred Coordinated Care
	Caring Behaviour Measurement	DeSilva	Measure not available	Unmapped			Person Centred Coordinated Care
	Caring Behaviours Inventory	DeSilva	Too long	Unmapped	24		Person Centred Coordinated Care
	Client Generated Index	DeSilva	iPROM	Unmapped	6 steps	The CGI was developed to measure outcomes in community health settings.	Person Centred Coordinated Care
	Client Satisfaction Survey	DeSilva	Measure of Satisfaction	Unmapped			Person Centred Coordinated Care
CS-PAM	Clinician Support for Patient Activation Measure	DeSilva	Not patient reported	Unmapped			Person Centred Coordinated Care
CSAS	Communication Skills Attitude Scale	DeSilva	Too long	Unmapped	26		Person Centred Coordinated Care
CSM	Communicator Styles Measure	DeSilva	Too long	Unmapped	40		Person Centred Coordinated Care
	Compassion Scale	DeSilva	Not patient reported	Unmapped	10		Person Centred Coordinated Care
VOICE	Views on Inpatient Care (VOICE)	DeSilva	Mapped	Mapped (Inpatient)	19	A patient-reported outcome measure of perceptions of acute care. VOICE uses a six-point Likert scale, ranging from “strongly agree” to “strongly disagree” and optional free-text sections were included to capture additional qualitative data.	Person Centred Coordinated Care
CARE-Vis	Visual CARE measure 10Q adults (cognitive/communication/language difficulties)	Literature	Mapped	Mapped	10	CARE ( consultatation and relational empathy) was developed using both qualitative and quantitative approaches. It is designed to provide a consultation process measure based on a broad definition of empathy, which is meaningful to patients irrespective of their socio-economic background.	Person Centred Coordinated Care
	Consultation Satisfaction Questionnaire	DeSilva	Measure of Satisfaction	Unmapped	18		Person Centred Coordinated Care
CSQ	Consultation Satisfaction Questionnaire	DeSilva	Measure of Satisfaction	Unmapped			Person Centred Coordinated Care
CAHPS	Consumer Assessment of Healthcare Providers and Systems (CAHPS and CAHPS Hospital)	DeSilva	Too long	Unmapped	27	The Consumer Assessment of Healthcare Providers and Systems (CAHPS) – Hospital Survey is a 27-item instrument covering 7 domains: Care from nurses, Care from doctors, Hospital environment, Patient experiences in hospital, Discharge, Overall hospital rating and General questions (covering patients overall health, education, ethnicity and language spoken at home).	Person Centred Coordinated Care
CQ-index	Consumer Quality Index	DeSilva	Measure not available	Unmapped			Person Centred Coordinated Care
	Davis Observation Code	DeSilva	Not patient reported	Unmapped			Person Centred Coordinated Care
	Decisional Balance for Patient Choice in Substance Abuse Treatment	DeSilva	Measure not available	Unmapped			Person Centred Coordinated Care
	Decision-making Involvement Scale	DeSilva	Measure not available	Unmapped	20		Person Centred Coordinated Care
	Dialogue - consultation satisfaction questionnaire	DeSilva	Measure of Satisfaction	Unmapped	18	Adapted version of the consultation satisfaction questionnaire for use with nurses, doctors and HPs	Person Centred Coordinated Care
ELICS	Effective Listening and Interactive Communication Scale (ELICS)	DeSilva	Too long	Unmapped	24		Person Centred Coordinated Care
EPCS	Elderly Resident-Perceived Caring Scale (EPCS)	DeSilva	Measure not available	Unmapped	14		Person Centred Coordinated Care
	Emotional Intimacy Scale	DeSilva	Measure not available	Unmapped	5		Person Centred Coordinated Care
	Emotional Tone Rating Scale	DeSilva	Measure not available	Unmapped			Person Centred Coordinated Care
EQ	Empathy Quotient (EQ)	DeSilva	Measure not available	Unmapped			Person Centred Coordinated Care
ECQ	ENDOCARE questionnaire (ECQ)	DeSilva	Measure not available	Unmapped	10 domains		Person Centred Coordinated Care
	Euro Health Consumer Index	DeSilva	Measure not available	Unmapped			Person Centred Coordinated Care
	EUROPEP	DeSilva	Measure not available	Unmapped			Person Centred Coordinated Care
EPOC	Explicit Professional Oral Communication (EPOC)	DeSilva	Not patient reported	Unmapped			Person Centred Coordinated Care
	Family Empowerment Scale	DeSilva	Not patient reported	Unmapped			Person Centred Coordinated Care
	Family-Centred Care Questionnaire	DeSilva	Not patient reported	Unmapped			Person Centred Coordinated Care
	Family-Centred Care Self-Assessment Inventory	DeSilva	Not patient reported	Unmapped	7 domains		Person Centred Coordinated Care
GPAS	General Practice Assessment Survey (GPAS / GPAQ)	DeSilva	Too long	Unmapped	53 items in 7 domains		Person Centred Coordinated Care
	General Practice Patient Survey - England	DeSilva	Too long	Unmapped	45		Person Centred Coordinated Care
	Global Rating Scale	DeSilva	Measure not available	Unmapped			Person Centred Coordinated Care
	Health Information Wants Questionnaire	DeSilva	Measure not available	Unmapped			Person Centred Coordinated Care
	Hogan Empathy Scale	DeSilva	Not patient reported	Unmapped			Person Centred Coordinated Care
	Hong Kong Inpatient Experience Questionnaire	DeSilva	Too long	Unmapped	54		Person Centred Coordinated Care
IPQ	Improving Practice Questionnaire (IPQ)	DeSilva	Measure not available	Unmapped			Person Centred Coordinated Care
ICI	Individual Care Instrument (ICI) - patient	DeSilva	Measure not available	Unmapped	3 domains		Person Centred Coordinated Care
	Individualised Care Inventory	DeSilva	Too long	Unmapped	35		Person Centred Coordinated Care
	Informed Decision Making tool	DeSilva	Not patient reported	Unmapped			Person Centred Coordinated Care
	Inpatient Experience Survey	DeSilva	Not patient reported	Unmapped			Person Centred Coordinated Care
ICAS	Interpersonal Communication Assessment Scale (ICAS)	DeSilva	Too long	Unmapped	23		Person Centred Coordinated Care
IPC	Interpersonal Processes of Care Survey	DeSilva	Too long	Unmapped	29		Person Centred Coordinated Care
IRI	Interpersonal Reactivity Index (IRI)	DeSilva	Not patient reported	Unmapped			Person Centred Coordinated Care
	Irish National Perception of Quality of Care Survey	DeSilva	Measure not available	Unmapped			Person Centred Coordinated Care
CARE-C	Visual CARE measure 5Q children	Literature	Mapped	Mapped	5	The Consultation and Relational Empathy (CARE) Measure (Mercer et al., 2004) is a patient-rated experience measure of practitioner empathy, developed and validated within adult health services. This version is designed for use in a paediatric setting.	Person Centred Coordinated Care
MAAS-GP	MAAS History-taking and Advice Checklist GP (MAAS-GP)	DeSilva	Too long	Unmapped	68		Person Centred Coordinated Care
MPCC	Measure of Patient-Centred Communication (MPCC)	DeSilva	Not patient reported	Unmapped			Person Centred Coordinated Care
MPOC-20	Measure of Processes of Care 20-item version	DeSilva	Not patient reported	Unmapped	20		Person Centred Coordinated Care
MPOC-56	Measure of Processes of Care 56-item version	DeSilva	Too long	Unmapped	56		Person Centred Coordinated Care
	Measure of Processes of Care for Service Providers	DeSilva	Not patient reported	Unmapped			Person Centred Coordinated Care
	Medical Communications Behaviour System	DeSilva	Not patient reported	Unmapped			Person Centred Coordinated Care
MEPS	Medical Expenditure Panel Survey (MEPS)	DeSilva	Measure not available	Unmapped			Person Centred Coordinated Care
MISS-21	Medical Interview Satisfaction Scale (MISS-21)	DeSilva	Too long	Unmapped	21	The 29-item 'Medical Interview Satisfaction Scale' was developed in the USA to assess patient satisfaction with individual doctor-patient consultations.	Person Centred Coordinated Care
NRC Picker	National Research Corporation Picker Paediatric Inpatient Survey (NRC Picker)	DeSilva	Measure not available	Unmapped			Person Centred Coordinated Care
	Newcastle Satisfaction with Nursing Scale	DeSilva	Measure of Satisfaction	Unmapped	19	An instrument for quality assessments of nursing care	Person Centred Coordinated Care
	NHS National Adult Inpatient Survey	DeSilva	Too long	Unmapped	74		Person Centred Coordinated Care
NQCPQ	Nurse Quality of Communication with Patient Questionnaire (NQCPQ)	DeSilva	Not patient reported	Unmapped	6		Person Centred Coordinated Care
	Nursing Activities for Communication With Families	DeSilva	Not patient reported	Unmapped			Person Centred Coordinated Care
	Organisational Values Questionnaire	DeSilva	Not patient reported	Unmapped			Person Centred Coordinated Care
PACCI	Paediatric Asthma Control and Communication Instrument (PACCI)	DeSilva	Measure not available	Unmapped			Person Centred Coordinated Care
	Parents Perceptions of Continuity Scale	DeSilva	Not patient reported	Unmapped			Person Centred Coordinated Care
PCOMS	Partners for Change Outcome Management System (PCOMS)	DeSilva	Measure not available	Unmapped			Person Centred Coordinated Care
	Patient Activation Measure for Customer Quality	DeSilva	Measure not available	Unmapped			Person Centred Coordinated Care
PDI	Patient Dignity Inventory (PDI)	DeSilva	Too long	Unmapped	22		Person Centred Coordinated Care
PEECH	Patient Evaluation of Emotional Care during Hospitalisation (PEECH)	DeSilva	Too long	Unmapped	48		Person Centred Coordinated Care
PMOS	Patient Measure of Safety (PMOS)	DeSilva	Measure not available	Unmapped			Person Centred Coordinated Care
PSQ	Patient Satisfaction Questionnaire (PSQ)	DeSilva	Measure of Satisfaction	Unmapped			Person Centred Coordinated Care
	Patient Satisfaction Scale	DeSilva	Measure of Satisfaction	Unmapped			Person Centred Coordinated Care
	Patient-centred Care Scale	DeSilva	Not patient reported	Unmapped	16		Person Centred Coordinated Care
PCQ	Patient-centredness Questionnaire (PCQ)	DeSilva	Measure of QoL/Wellbeing	Unmapped			Person Centred Coordinated Care
PDIS	Patient-Doctor Interaction Scale (PDIS)	DeSilva	Measure of Satisfaction	Unmapped		The Patient-Doctor Interaction Scale (PDIS) can be used to assess the level of satisfaction that a patient feels for a recent physician encounter. It is a versatile instrument that can be administered in several ways and provides reliable feedback.	Person Centred Coordinated Care
	Patient-Family-Centred Care Survey	DeSilva	Not patient reported	Unmapped			Person Centred Coordinated Care
	Patient-Practitioner Orientation Scale	DeSilva	Not patient reported	Unmapped	18		Person Centred Coordinated Care
	Patient's Assessment of Quality Scale	DeSilva	Too long	Unmapped	90		Person Centred Coordinated Care
	Personal Identity Threat Survey	DeSilva	Measure not available	Unmapped			Person Centred Coordinated Care
POPAC	Person-centred care of older people with cognitive impairment in acute care scale (POPAC)	DeSilva	Measure not available	Unmapped	15		Person Centred Coordinated Care
PCCCS	Person-Centred Communication Coding System (PCCCS)	DeSilva	Not patient reported	Unmapped			Person Centred Coordinated Care
	Person-centred staff survey	DeSilva	Too long	Unmapped	50		Person Centred Coordinated Care
	Personhood in Dementia Questionnaire	DeSilva	Not patient reported	Unmapped	20		Person Centred Coordinated Care
	Personhood Questionnaire	DeSilva	Not patient reported	Unmapped	17		Person Centred Coordinated Care
	Physician Trust in the Patient	DeSilva	Not patient reported	Unmapped	12		Person Centred Coordinated Care
	Practices in Self-management Support	DeSilva	Too long	Unmapped	25		Person Centred Coordinated Care
PACS	Primary Care Assessment Survey (PACS)	DeSilva	Measure not available	Unmapped	9		Person Centred Coordinated Care
PCAS	Primary Care Assessment Survey (PCAS)	DeSilva	Too long	Unmapped	?		Person Centred Coordinated Care
PCAT-patient	Primary Care Assessment Tool (PCAT - patient version)	DeSilva	Too long	Unmapped	?		Person Centred Coordinated Care
	Professional Practice Environment Questionnaire	DeSilva	Not patient reported	Unmapped			Person Centred Coordinated Care
QSH	Questionnaire for satisfaction of hospitalised (QSH) patients	DeSilva	Too long	Unmapped	45		Person Centred Coordinated Care
QUOTE	QUOTE-questionnaires (Quality Of care Through the patients' Eyes)	DeSilva	Measure not available	Unmapped	7-domains		Person Centred Coordinated Care
	Resources and Support for Chronic Illness Self-management Scale	DeSilva	Measure not available	Unmapped	17		Person Centred Coordinated Care
RCQ	Role Category Questionnaire (RCQ)	DeSilva	Not patient reported	Unmapped			Person Centred Coordinated Care
RAIS	Roter Interaction Analysis System (RAIS)	DeSilva	Not patient reported	Unmapped			Person Centred Coordinated Care
	Shared Care Instrument	DeSilva	Measure not available	Unmapped			Person Centred Coordinated Care
SDM(MASS)	Shared Decision Making - Meeting its concept's Assumptions (SDM(MASS))	DeSilva	Not patient reported	Unmapped			Person Centred Coordinated Care
	Shared Decision-Making Inventory	DeSilva	Not patient reported	Unmapped			Person Centred Coordinated Care
SCCAP	Siminoff Communication Content and Affect Programme (SCCAP)	DeSilva	Not patient reported	Unmapped			Person Centred Coordinated Care
SCEQ	Stroke Carer Experience Questionnaire (SCEQ)	DeSilva	Measure not available	Unmapped			Person Centred Coordinated Care
SHEP	Survey of Healthcare Experiences of Patients (SHEP)	DeSilva	Measure of Satisfaction	Unmapped		The SHEP survey has provided a useful tool for evaluating and improving satisfaction among its VHA veteran users. The Survey of Healthcare Experiences of Patients (SHEP), managed by the VHA Office of Quality and Performance (OQP), regularly solicits patient responses related to a specific and most recent episode of either outpatient or inpatient care.	Person Centred Coordinated Care
	Tasks of Medicine Scale	DeSilva	Measure not available	Unmapped			Person Centred Coordinated Care
TURNIP	Tool for Understanding Residents' Needs as Individual Persons (TURNIP)	DeSilva	Too long	Unmapped	39		Person Centred Coordinated Care
	Toronto Empathy Questionnaire	DeSilva	Not patient reported	Unmapped			Person Centred Coordinated Care
	Tucker Culturally Sensitive Health Care Clinic Environment Inventory - Patient Form	DeSilva	Measure not available	Unmapped			Person Centred Coordinated Care
	UK General Medical Council Patient Questionnaire	DeSilva	Measure not available	Unmapped			Person Centred Coordinated Care
WOMBAT	Work Observation Method by Activity Timing (WOMBAT)	DeSilva	Not patient reported	Unmapped			Person Centred Coordinated Care
YFHS-WHO+	Youth Friendly Health Services Questionnaire (YFHS-WHO+)	DeSilva	Too long	Unmapped	49		Person Centred Coordinated Care
COPM	Canadian Occupational Performance Measure	Literature	IPROM	Unmapped		Deemed reliable and clinically useful for occupational therapist practitioners. It offers a broad focus on occupational performance across a range of areas including self-care, leisure and productivity, and takes into account personal life circumstances. It has been used with a variety of client groups, although there is some evidence that it is not suitable for those with low empowerment/ self-m…	Person Centred Coordinated Care
GAS	Goal Attainment Scaling	Literature	IPROM	Unmapped		The GAS is a personalised outcome measure that progress towards achieving individualised goals. Due to it's personalised nature, it is sensitive to change, and it also has acceptable levels of reliability and validity. It is probably more complicated to score than standard questionnaire measures, especially for calculating change scores. Originally used in mental health settings, but has also bee…	Person Centred Coordinated Care
	Talking Mats	Recommendation	IPROM	Unmapped		Although not specific to goal setting, Talking Mats have been used effectively with those with cognitive impairment to facilitate participation in discussions that they may have difficulty in engaging in otherwise	Person Centred Coordinated Care
PGI	Patient Generated Index / Modified Patient Generated Index	Literature	IPROM	Unmapped		Although it is a quality of life measure, the PGI does allows the individual to select personally relevant areas for improvement through the application of a point scale. Various adaptations have been made to suit a variety of patient groups. It has a well-developed conceptual model, and the modified version, in particular, is able to detect change.	Person Centred Coordinated Care
MYMOP	Measure Yourself Medical Outcome Profile	Literature	IPROM	Unmapped		A brief indvidualised outcome questionnaire. Whilst problem specific, it also includes items on general wellbeing and is relevant across physical, emotional and social symptoms .Practitioners found that MYMOP was practical and applicable to all patients with symptoms and that its use increased their awareness of patients' priorities (Paterson, 1996).	Person Centred Coordinated Care
PEQ	Patient Experience Questionnaire (Steine)	Literature	Mapped	Mapped	18	The Patient Experience Questionnaire is a free to use, reliable, validated measure of patient experience. It is an 18 item self-reported measure of how a patient has felt about their consultation. It should be used only in one-on-one consultation circumstances. The items are not all suitable to domiciliary consultations. If you work in an inpatient setting the PPE-15 is probably more suitable: It…	Person Centred Coordinated Care													Measures patient experience along the domains: communication; emotions; short-term outcomes; barriers; and relations		4	2	1				1		1		1		4	3	1										Fifteen items were selected from the bank of questions included in the Picker in-patient questionnaires. These items have a high degree of face validity and when summed to an index they show a high degree of construct validity and internal reliability consistency.
PEQ	Patient Experience Questionnaire (NHS survey)	Literature	Mapped	Mapped	19	A longer version of the PPE-15 used as an NHS survey tool	Person Centred Coordinated Care
QOC	Quality of End-of-life Communication Scale	Literature	Mapped	Mapped	13	The QOC is an instrument for assessing the quality of patient-doctor communication	Person Centred Coordinated Care
QOC-revised	Quality of End-of-life Communication Scale (revised)	Literature	Mapped	Mapped	19	The QOC is an instrument for assessing the quality of patient-doctor communication	Person Centred Coordinated Care
