# Supplementary material for: Patient-Reported Measures for Person-Centered Coordinated Care: A Comparative Domain Map and Web-Based Compendium for Supporting Policy Development and Implementation
Source: J Med Internet Res. 2018 Feb 14;20(2):e54. doi: 10.2196/jmir.7789 (PMC5830608; doi:10.2196/jmir.7789)
Supplement: Multimedia Appendix 2 [file jmir_v20i2e54_app2.xlsx]

## Sheet: About This Document
Supplementary Table 2
About this document: This document contains mapping data for 63 candidate P3C-PRMS (person-centred coordinated care patient reported measures). The tab "Domain Question Map" contains the map of how each item on every measure corresponds to our model of P3C (e.g. each number corresponds to the actual item number in the original instrument). The tab "Total Number of Qs per Domain" sums the total nu…

## Sheet: Domain Question Map
	Primary Domain:	My goals/outcomes				Care planning							Transitions	Decision making	Information & Communication				Medication	Comments	Total number of Questions
	Secondary Domain:	Goal setting	Empowerment/activation	Self-management	Carer involvement	Care plan	Case manager/key person	Single point of contact	Care co-ordination			Generic care planning	Continuity of care (e.g. regular appointment, follow-up)	Involvement in decision making	Therapeutic relationship		Information gathering/ sharing	Knowledge of patient/ familiarity		E.g. Also probes quality of environment
Internal Reference Number	Full Name								Within teams	Across teams	Unspecified				Consistency of contact	PCCC behaviour & communication skills
1	Consultation and Relational Empathy Scale (CARE)		2, 3, 4, 5, 7, 9	9								10		10		1, 6, 7	2, 3, 4, 5, 8	4			10
2	Care Transitions Measure (CTM-15)	1	10, 11	4, 5, 6, 8, 9, 10, 11, 14	2,3	7					12	1, 2, 3, 12, 14	1, 3, 12	1, 2			2, 3, 4, 5, 6, 8, 9, 10, 11, 12, 13, 14, 15		13		15
3	CollaboRATE	2, 3	1, 3									3		3		1, 2	1,2				3
4	Communication Assessment Tool (CAT)		3, 11											11		1, 2, 3, 5, 6, 8, 9, 10, 13, 14, 15	3, 4, 6, 7, 8, 9, 10, 12			Q12 also covers future care planning. Q14 time allocated. Q15 wider staff attitude	15
5	Consultation Care Measure (CCM)	9, 10, 11	1, 2, 3, 4, 5, 7, 8, 9 , 10, 11, 15, 16	15, 16								5, 10, 11		7, 8, 9, 10, 11		1, 2, 3, 4, 6, 7, 9, 10, 11, 12, 13, 14, 20, 21	1, 2, 3, 4, 5, 8, 9, 10, 11, 15, 16, 20, 21	12, 13, 14			21
6	Doctors’ Interpersonal Skills Questionnaire (DISQ)															2, 3, 5, 8, 11	4, 7, 10			Q1 Overall satisfaction. Q6 confidence in professional. Q9 time allocated. Q12 recommend doctor	12
7	Experience of Service Questionnaire ESQ										7					2, 3, 4	1, 2, 4, 6			Q8 environment. Q11 recommendation. Q9 convenient appointment time. Q10 ease of access to location. Q5 & 12 overall rating	12
9	Health Care Communication Questionnaire (HCCQ)		2													1, 2, 3, 4, 6, 7, 8, 9, 12, 13	3, 4, 5, 6			Q10 &11 not P3C	13
10	R-Outcomes HowRwe															1	2			Q3 & 4 being seen promptly & well organised	4
11	IAPT-PbR Patient experience measure		1, 2, 3, 6											1, 2, 3, 7		5	1, 2, 3, 5			Q4 overall satisfaction. Q8 reflection on consultation. Q9 Overall confidence in practitioner	9
13	Instrument on Doctor-Patient Communication Skills (IDPCS)		1, 2, 3, 8, 10, 14									15		8, 10, 14		1, 4, 12, 16, 17	2, 3, 4, 5, 6, 7, 8, 9, 10, 11, 12, 13, 16		11	Q11 medication. Q15 advanced planning. Q18 right amount of time for consultation. Q19 overall satisfaction	19
14	IntegRATE							4			1, 2, 3, 4						2	1		Q3 feeling uncomfortable due to conflict amongst professionals	4
15	Jefferson Scale of Patient Perceptions of Physician Empathy (JSSSPE)															1, 2, 3, 4, 5	4				5
16	The long term conditions questionnaire LTCQ-6		2	1, 3, 4, 5, 6							4, 5			2			1, 3				6
18	Matched Pair instrument (MPI) (PATIENT VERSION)		3, 8, 10,12, 14, 16									10, 15		8,10,14		1, 3, 4, 17	2, 3, 4, 5, 6, 7, 8, 9, 11,12, 13, 16		11	Q18 consultation time. Q 19 overall satisfaction	19
19	Norwegian Patient Experience Questionnaire (NORPEQ)																1, 5, 6			Q4 Taken care of. Q2 & 3 confidence in professional skills. Q7 overall experience. Q8 medical mistake	8
20	Dyadic OPTION		4, 6, 8, 9, 10, 12	6										1, 2, 3, 4, 5, 6, 7, 8, 9, 10, 11, 12			3, 4,5, 8, 9				12
21	Oncology Patients' Perceptions of the Quality of Nusing Care Scale (OPPQNCS)		10				13	11, 12, 13	11, 13				12	8		3, 4, 5, 7, 9, 12	1, 2 , 6, 7, 14	7		Q9 professionals knew how to help when thing were bothering the patient. Q 15/16/17/18 Professional skills. Q19 general experience	19
22	Patient Assessment of Care for Chronic Conditions (PACIC)	4, 7, 8	1, 4, 6, 9, 10, 13, 14, 17, 19	4, 6, 9, 10, 13, 14, 17							5, 18, 19	1, 9, 13, 14	16	2, 13		12, 15, 16, 20	3, 11, 19, 20	12	3		20
23	Patient-Centred Inpatient Scale (P-CIS)		5, 6, 7, 8, 9, 11											5, 6		1, 2, 3, 7, 8, 9,	6, 7, 8, 9, 10, 11 12			Q4 service design. Q13-16 availability of staff in hospital setting. Q17/18 respect in hospital setting Q19-20 food/ level of service	20
24	Patient Experience with Inpatient Care (I-PAHC)			17												1, 2, 3, 4, 5, 6	2, 3, 5, 6, 15, 16 17		11, 12, 13, 14, 15, 16	Q 7-10, 18 hospital environment. Q 11- 16 medication/ pain. Q 19 familiarity with the hospital. Q 20/21 general experience. Q22/ 23 Payments. Q 24 overall health rating. Q 25- demographic.	25
25	Patient Experience Questionnaire (Steine)		1, 2, 3	1, 3								2, 3		11, 12		5, 6, 7, 8, 9, 11	1, 2, 3, 11, 12			Q4 individual assessment of outcome. Q 10- assessment of content of interaction. Q13 Privacy. Q 14 Presence/ lack of personalised care. Q 15 emotions after visit.	15
26	Patient Feedback on Consultation Skills (PFC)		7, 12	7,								5, 6, 7, 9 13, 16		5, 7,		3, 8, 9, 10, 11	1, 3, 4, 6, 9, 12, 13, 15, 16	1, 9		Q 2 satisfaction. Q 14 doctor acting in a structured way.	16
28	Patient Participation in Rehabilitation Questionnaire	19	7, 8, 9, 10, 12	9, 10, 15, 16	20, 21, 22, 23							7, 8, 9, 10, 16, 19, 20, 21, 22, 23		7, 8, 9, 10, 12		1, 2, 3, 4, 5, 6, 17, 18	7, 8, 9, 10, 11, 12 , 13, 14, 16	11		Q 1-6 respect.	23
33	Modified Perceived Involvement in Care Scale (M-PICS)		7, 8, 10, 11, 12, 13, 14, 15, 16, 17,									13, 14, 15, 18, 20		1, 5, 13, 18, 19, 20		1, 2, 4, 5, 6, 19	1, 2, 3, 4, 5, 6, 7, 8, 9, 10 ,11, 12, 13, 14, 15, 16, 17, 18, 19, 20				20
34	Person-centred Climate Questionnaire (PCCQ-patient version)		6													5	6, 8			Q all based around environment/ relationship with staff (mental health based?)	17
36	Picker Patient Experience Questionnaire (PPE-15)		4, 5, 6, 13, 14, 15	12, 14, 15	11, 12			9			3	6, 12, 13, 14, 15		6		4, 5, 7 8, 9	1, 2, 3, 4, 8, 9, 12, 13, 14, 15		13, 14, 15	Q10 In pain?	15
37	Treatment-related empowerment scale (TES)		1, 2, 3, 4, 5, 6, 7, 8, 9, 10									3, 4, 5, 6, 7, 8, 9, 10		1, 2, 3, 4, 5, 6, 7, 8, 9, 10		2, 6, 10	4, 6, 7, 8, 9, 10		1, 2, 3, 4, 5, 6, 7, 8, 9, 10		10
41	Intermediate Care for Older People Home-Based PREM (IC-PREM-Home)	3, 4	3, 4, 10, 13, 14	13, 14	12			5			2	3, 4, 5, 10, 11, 12, 13, 14	14	3, 4, 10, 13, 14		8, 15	2, 3, 7, 9, 12, 13, 14			Q1 referral times, Q6 convenient appointment schedule, Q11 notification of termination of care, Q15 respect and dignity	15
42	Intermediate Care for Older People Bed-Based PREM (IC-PREM-Bed)	3, 4	3, 4, 9, 10, 13, 14	13, 14	12						2	3, 4, 9, 10, 11, 12, 13, 14	11	3, 4, 9, 10		8, 15	2, 3, 7, 12	11		Q1 referral times, Q5 cleanliness of room , Q6 other patient/ visitor behaviour, Q15 respect and dignity	15
43	4 habits patient questionnaire (4HPQ)	15	3, 13, 14								1	3, 6, 10, 14, 15	15	14		2, 3, 4, 5, 6, 7, 8, 9, 11, 13	1, 3, 4, 5, 6, 10, 11, 12, 13, 15	1			15
46	Patient assessment of integrated elderly care (PAIEC)	1, 2, 7, 8, 9, 10, 14, 15, 16	1, 2, 3, 4, 5, 7, 8, 9, 10, 12, 13, 14, 15, 16	5, 7, 8, 9, 10, 12, 14, 15		1, 10, 14					18	2, 13, 9, 15, 18	11, 20, 21	1, 2, 8		1, 3, 4, 16	1, 2, 3, 4, 5, 7, 8, 9, 10, 11, 12, 13,14, 15, 16, 17, 18, 19, 20, 21	13	3	Q 3 medication	21
48	Quality from the Patient’s Perspective Questionnaire Shortened version (QPP-SF)		13, 24	10	23						11, 12			13		14, 15, 16, 17, 18, 19	8, 9, 10, 11, 12, 16, 17, 24	17	3	1 (physical care), 2 (medical care), 3 (effective medication), 4 (waiting times), 5 (food and drink), 6 (apparatus and equipment), 7 (comfortable bed), 20 (privacy), 21 (privacy), 22 (environment)	24
50	Quality of End-of-life Communication Scale 10-Item Version (QOC-10)		4									8, 9		4		1, 2, 5, 6, 7, 10	3, 4, 6, 7, 8, 9				10
51	Relational and Management Continuity of Care (RMCC)		11							30	25, 26, 27, 28, 29, 31	28, 29, 30	8	11	5, 6	9, 10, 14	27, 30, 31, 9	25, 26, 27, 28, 29, 12		Note - Questions not ordered 1-16 as were part of a larger scale. Q 13- not pcc (paternalistic) Qs 25-27 medical records	25
52	Self-efficacy Scale for Chronic disease 6 item scale (SES6G)	1, 2, 3, 4, 5, 6		1, 2, 3, 4, 5, 6																	6
53	Session Rating Scale (SRS)	2	1, 2													1, 2, 3	1, 2			4 - overall score	4
54	Shared Decision Making Questionnaire (SDM-Q-9)		2, 6, 7, 8, 9									9		1, 2, 6, 7, 8, 9			1, 2, 3, 4, 5				9
55	Scale to measure Therapeutic Relationship - Patient version (STAR-P)	1, 6, 8, 11	1, 6									1, 6, 8, 11		6, 11		1, 2, 3, 4, 5, 7, 9, 10, 12	1, 4, 7, 8, 11, 12	12			12
56	SURE scale		1, 4											1, 2, 3, 4			2, 3, 4				4
57	Views on Inpatient Care (VOICE)		2		14							17		2		1, 6, 7, 10, 11, 17, 18, 19	5, 6, 10	10, 18, 19	4, 5, 6	1 - welcomed on ward, 3 - ward rounds, 8 - availability of staff, 9 - trust in expertise, 12 - activities on ward, 13 - one-on-one time, 15 - safety, 16- reactions to panic alarm,	19
58	Visual CARE measure 510 Q adults (cognitive/communication/language difficulties)		2, 4, 5, 8, 9, 10	9								9, 10		10		1, 2, 3, 4, 5, 6, 7	2, 3, 4, 5, 8				5
59	Visual CARE measure 5Q children		2, 5	4								5		5		1, 2, 3	2, 3, 4, 5				10
60	Quality of End-of-life Communication Scale revised (QOC-revised)		5, 13, 15		3, 12							8, 9, 10, 11, 12, 13		3, 13		1, 2, 5, 6, 7, 8, 11, 14, 15, 16, 17, 18	1, 4, 5, 7, 8, 9, 10, 11, 12, 13, 14, 16	14, 16,		19 - overall score	19
62	Care evaluation Scale (CES-P) - Patient version	9	6								21	23		12	22	7	10, 11	23		1 - relief of physical discomfort, 2- prompt care of symptoms, 3 - doctors knowledge and skills, 4 - nurses prompt care, 5 - nurses knowledge and skills, 6 - nurses help you enjoy daily life, 8 -(reactions to depression), 13 - environment, 14 - privacy, 15 -facilities, 16, 17 - cost of care, 18, 19, 20 admissions/waiting time	23
63	Components of Primary Care Index (CPCI)		7				18	16		10, 11, 18	12		13		1, 2, 3, 13, 14, 15, 16, 17, 19	4, 5, 6, 8, 9	5, 6, 7, 8, 10	2, 3, 4, 10, 12		20 not known.	20
64	Decision Self-Efficacy Scale (DSES)		4, 5, 6, 7, 8, 9, 10, 11									1, 3, 8		1, 2, 3, 4, 6, 8, 9, 10, 11		5, 7, 9	1, 2, 3, 4, 5, 6, 7, 8, 10				11
65	Decisional Conflict Scale (DCS)	4, 5, 6, 14	2, 4, 5, 6, 10, 11, 13, 14											1, 2, 3, 4, 5, 6, 7, 8, 9, 10, 11, 12, 13, 14, 15, 16		7, 8	1, 2, 3, 4, 5, 6, 9, 10, 13			16 - satisfaction with doctor	16
66	Patient Approach and Views toward Healthcare Communication Scale (PAV-COM)		9, 10, 11, 12, 14, 15, 21					21					21	15		16, 20	11, 12, 14, 15, 16, 20, 21			Sub-survey of larger one - Qs don't start from 1	9
67	Patient Perception of Continuity Instrument (PC)							20, 21		18, 19, 20, 21	4	4, 16, 17	19		2, 3, 5, 6, 7, 8, 9, 16, 17, 19, 20	10, 11, 12, 13, 14, 22, 23, 24	7, 8, 10, 11, 12, 13, 14, 15	2, 4, 7, 8, 12, 14	4	1 - relational continuity for family, 4 -care planning + medication	23
68	Control Preferences Scale (CPS)		1											1			1			NB Only 1 item, 5 possible responses	1
69	Health Confidence Score (HCS) - R-outcomes		1, 2, 3, 4	1, 2, 3				3				3, 4		4			1				4
72	patient activation measure (PAM-13)		1, 2, 3, 4, 5, 6, 7, 8, 9, 10, 11, 12, 13	1, 2, 3, 4, 5, 6, 7, 8, 10, 11, 12, 13													4, 6, 8, 9, 11		4		13
77	Person centred coordinated experience questionnaire (P3CEQ)	1, 8a	1, 2, 3, 8b, 8c, 9, 10, 11	1, 8a, 8b, 8c, 9, 10, 11	4	8a, 8b, 8c, 8d	7	7			5, 6, 8d	1, 5		2, 4		3, 9	1, 5, 10	5, 8a			11
78	The Outcomes and Experience Questionnaire (OEQ)		7	3							10			7		5, 9	5, 6, 9			1 - helpful about problem, 2, 4 - rate outcome of problem/health, 8 - individual needs, 11 - overall score	11
80	Perceptions of care (POC)		5, 13, 14, 15	13, 14, 15	6						8	12	12	5		4, 7, 9, 10, 11	1, 2, 3, 4, 7, 12, 13, 14, 15		3	1 - rules and policies for program, 16 - overall help, 17 - overall rating of care, 18 - recommendation, `19 - cleanliness, 20- food, 21- satisfaction with group program	21
83	Palliative Care Outcome Scale (POS)				5, 6						9						5			1, 2, 3, 4, 7 - symptoms (3-7 mental health), 8 - wellbeing, 9 - time wasted, 10, practical matters, 11 - main problem, 12 - completion method	12
85	Patient Experience Questionnaire (NHS survey)		1, 3, 11, 13	1, 11	6				5			13		3		2, 4, 9, 12	4, 11, 13	7		8 - physical comfort, 10 - helpfulness of care, 14 - who completed survey, 15- frequency of use of NHS services, 16, 17, 20 - demographics,18 - other long-term condition, 19- impact of condition	19
87	The Oxford Patient Involvement and Experience Questionnaire (OxPIE)		7, 8, 10	9, 10	11			3, 9			4		9	7, 8		5, 6	1, 2, 3, 4, 9, 11				11
88	Quality of end of life care (QEOLC - 10) (Other versions available)				3, 8		3				3			4		1, 2, 4, 5, 6, 9, 10	1, 3, 5, 7	6			10
89	Health care system hassles scale (HCSHS)		5, 11, 15	5				13			7, 9, 10					14, 15	1, 2, 3, 5, 6, 7, 9, 11, 12, 13, 14, 15		3, 4, 5, 6	8, 12 - waiting times, 16 -scheduling	16
91	The Health Care Empowerment Questionnaire (HCEQ)		1, 2, 3, 4, 5, 6, 8, 9, 10		8, 9, 10							8, 9, 10		8, 9, 10			1, 2, 3, 4, 5, 6			7 -get help needed	10
92	Client Centred Care Questionnaire (CCCQ)		3, 4, 5, 8, 9, 10, 11, 12, 13, 14, 15	8, 9, 15								1, 3, 4, 5, 8, 9, 10, 11, 12, 13, 14, 15		1, 3, 4, 7, 10, 11, 12, 13, 14, 15		1, 2, 3, 4, 5, 7	1, 2, 3, 4, 5, 6, 7, 13, 14, 15				14

## Sheet: Total Number of Qs per Domain
	Primary Domain:	My goals/outcomes				My Goals/Outcomes	Care planning							Care planning	Transitions	Decision making	Information & Communication				Information & Communication	Medication	No. Of Items	No. Of Subdomains Mapped
	Secondary Domain:	Goal setting	Empowerment/activation	Self-management	Carer involvement		Care plan	Case manager/key person	Single point of contact	Care co-ordination			Generic care planning		Continuity of care (e.g. regular appointment, follow-up)	Involvement in decision making	Therapeutic relationship		Information gathering/ sharing	Knowledge of patient/ familiarity
Internal Reference Number	Full Name									Care co-ordination: Within teams	Care co-ordination: Across teams	Care co-ordination: Unspecified					Consistency of contact	PCCC behaviour & communication skills
1	Consultation and Relational Empathy Scale (CARE)		6	1		7							1	1		1		3	5	1	9		10	7
2	Care Transitions Measure (CTM-15)	1	2	8	2	13	1					1	5	7	3	2			13		13	1	15	11
3	CollaboRATE	2	2			4							1	1		1		2	2		4		3	6
4	Communication Assessment Tool (CAT)		2			2										1		11	8		19		15	4
5	Consultation Care Measure (CCM)	3	12	2		17							3	3		5		14	13	3	30		21	8
6	Doctors’ Interpersonal Skills Questionnaire (DISQ)																	5	3		8		12	2
7	Experience of Service Questionnaire ESQ											1		1				3	4		7		12	3
9	Health Care Communication Questionnaire (HCCQ)		1			1												10	4		14		13	3
10	R-Outcomes HowRwe																	1	1		2		4	2
11	IAPT-PbR Patient experience measure		4			4										4		1	4		5		9	4
13	Instrument on Doctor-Patient Communication Skills (IDPCS)		6			6							1	1		3		5	13		18	1	19	6
14	IntegRATE								1			4		5					1	1	2		4	4
15	Jefferson Scale of Patient Perceptions of Physician Empathy (JSSSPE)																	5	1		6		5	2
16	The long term conditions questionnaire LTCQ-6		1	5		6						2		2		1			2		2		6	5
18	Matched Pair instrument (MPI) (PATIENT VERSION)		6			6							2	2		3		4	12		16	1	19	6
19	Norwegian Patient Experience Questionnaire (NORPEQ)																		3		3		8	1
20	Dyadic OPTION		6	1		7										12			5		5		12	4
21	Oncology Patients' Perceptions of the Quality of Nusing Care Scale (OPPQNCS)		1			1		1	3	2				6	1	1		6	5	1	12		19	9
22	Patient Assessment of Care for Chronic Conditions (PACIC)	3	9	7		19						3	4	7	1	2		4	4	1	9	1	20	11
23	Patient-Centred Inpatient Scale (P-CIS)		6			6										2		6	6		12		20	4
24	Patient Experience with Inpatient Care (I-PAHC)			1		1												6	7		13	6	25	4
25	Patient Experience Questionnaire (Steine)		3	2		5							2	2		2		6	5		11		15	6
26	Patient Feedback on Consultation Skills (PFC)		2	1		3							6	6		2		5	9	2	16		16	7
28	Patient Participation in Rehabilitation Questionnaire	1	5	4	4	14							10	10		5		8	9	1	18		23	9
33	Modified Perceived Involvement in Care Scale (M-PICS)		10			10							5	5		6		6	20		26		20	5
34	Person-centred Climate Questionnaire (PCCQ-patient version)		1			1								0				1	2		3		17	3
36	Picker Patient Experience Questionnaire (PPE-15)		6	3	2	11			1			1	5	7		1		5	10		15	3	15	10
37	Treatment-related empowerment scale (TES)		10			10							8	8		10		3	6		9	10	10	6
41	Intermediate Care for Older People Home-Based PREM (IC-PREM-Home)	2	5	2	1	10			1			1	8	10	1	5		2	7		9		15	11
42	Intermediate Care for Older People Bed-Based PREM (IC-PREM-Bed)	2	6	2	1	11						1	8	9	1	4		2	4	1	7		15	11
43	4 habits patient questionnaire (4HPQ)	1	3			4						1	5	6	1	1		10	10	1	21		15	9
46	Patient assessment of integrated elderly care (PAIEC)	9	14	8		31	3					1	5	9	3	3		4	20	1	25	1	21	12
48	Quality from the Patient’s Perspective Questionnaire Shortened version (QPP-SF)		2	1	1	4						2		2		1		6	8	1	15	1	24	9
50	Quality of End-of-life Communication Scale 10-Item Version (QOC-10)		1			1							2	2		1		6	6		12		10	5
51	Relational and Management Continuity of Care (RMCC)		1			1					1	6	3	10	1	1	2	3	4	6	15		25	10
52	Self-efficacy Scale for Chronic disease 6 item scale (SES6G)	6		6		12																	6	2
53	Session Rating Scale (SRS)	1	2			3												3	2		5		4	4
54	Shared Decision Making Questionnaire (SDM-Q-9)		5			5							1	1		6			5		5		9	4
55	Scale to measure Therapeutic Relationship - Patient version (STAR-P)	4	2			6							4	4		2		9	6	1	16		12	7
56	SURE scale		2			2										4			3		3		4	3
57	Views on Inpatient Care (VOICE)		1		1	2							1	1		1		8	3	3	14	3	19	8
58	Visual CARE measure 510 Q adults (cognitive/communication/language difficulties)		6	1		7							2	2		1		7	5		12		5	6
59	Visual CARE measure 5Q children		2	1		3							1	1		1		3	4		7		10	6
60	Quality of End-of-life Communication Scale revised (QOC-revised)		3		2	5							6	6		2		12	12	2	26		19	7
62	Care evaluation Scale (CES-P) - Patient version	1	1			2						1	1	2		1	1	1	2	1	5		23	9
63	Components of Primary Care Index (CPCI)		1			1		1	1		3	1		6	1		9	5	5	5	24		20	10
64	Decision Self-Efficacy Scale (DSES)		8			8							3	3		9		3	9		12		11	5
65	Decisional Conflict Scale (DCS)	4	8			12										16		2	9		11		16	5
66	Patient Approach and Views toward Healthcare Communication Scale (PAV-COM)		7			7			1					1	1	1		2	7		9		9	6
67	Patient Perception of Continuity Instrument (PC)								2		4	1	3	10	1		11	8	8	6	33	1	23	10
68	Control Preferences Scale (CPS)		1			1										1			1		1		1	3
69	Health Confidence Score (HCS) - R-outcomes		4	3		7			1				2	3		1			1		1		4	6
72	patient activation measure (PAM-13)		13	12		25													5		5	1	13	4
77	Person centred coordinated experience questionnaire (P3CEQ)	2	8	7	1	18	4	1	1			3	2	11		2		2	3	2	7		11	13
78	The Outcomes and Experience Questionnaire (OEQ)		1	1		2						1		1		1		2	3		5		11	6
80	Perceptions of care (POC)		4	3	1	8						1	1	2	1	1		5	9		14	1	21	10
83	Palliative Care Outcome Scale (POS)				2	2						1		1					1		1		12	3
85	Patient Experience Questionnaire (NHS survey)		4	2	1	7				1			1	2		1		4	3	1	8		19	9
87	The Oxford Patient Involvement and Experience Questionnaire (OxPIE)		3	2	1	6			2			1		3	1	2		2	6		8		11	9
88	Quality of end of life care (QEOLC - 10) (Other versions available)				2	2		1				1		2		1		7	4	1	12		10	7
89	Health care system hassles scale (HCSHS)		3	1		4			1			3		4				2	12		14	4	16	7
91	The Health Care Empowerment Questionnaire (HCEQ)		9		3	12							3	3		3			6		6		10	5
92	Client Centred Care Questionnaire (CCCQ)		11	3		14							6	6		10		6	10		16		14	6
