# Supplementary material for: Patient-Reported Measures for Person-Centered Coordinated Care: A Comparative Domain Map and Web-Based Compendium for Supporting Policy Development and Implementation
Source: J Med Internet Res. 2018 Feb 14;20(2):e54. doi: 10.2196/jmir.7789 (PMC5830608; doi:10.2196/jmir.7789)
Supplement: Multimedia Appendix 3 [file jmir_v20i2e54_app3.xlsx]

## Sheet: Item_Bank
Mapped domains:	Click here and select the drop down arrow to search the Item Bank
			Measure	Selection	Primary Domain	Secondary Domain	Tertiary Domain	Item	Full Question	Type of Scale	Response Options	Link to Measure	Further Information
Welcome to the Patient experience item list
The item list is a tool that allows you to search a database of experience measures for items related to specific domains of patient experience. There are three levels of domain, in descending order the levels are: Primary domains, Secondary domains and Tertiary domains.
How to use tool
To use the tool simply select a Primary, Secondary or Tertiary domain from the drop down list above. Doing this will fill the database to the right --> with all the items related to that specific domain. You can find out a little more about what information is represented in each column of the table below.
The level of the domain is indicated by the letter in square brackets [ ].
[P] Are primary domains
[S] Are secondary domains
[T] Are tertiary domains
What the tool does
The item-bank is a tool that allows you to search a bank of measures for items regarding a specific sub-domain of patient experience.
What information do you get?
This section will go through what information is in each column of the table.
Measure
This column gives the name of the measure. If the measure has a commonly used acronym then that is also given in brackets.
Primary Domain
Items are split into six primary domains. Each primary domain is then split into secondary domains. The primary domains are indicated in the drop down list by a preceding [P].
Secondary Domain
There are 13 secondary domains. Secondary domains are sub-domains of primary domains, almost all primary domains have secondary domains. Secondary domains are indicated by a preceding [S].
Tertiary Domain
Tertiary domains are sub-domains of secondary domains. Only the Care Co-ordination and Therapeutic relationship secondary domains contain tertiary domains. Tertiary domains are indicated by a preceding [T].
Item
The item number as it appears in the original measure.
Full Question
Where possible this column contains the full question as it appears in the measure. Due to some source papers giving only the items general area some items are worded as statements rather than questions.
Type of Scale
This gives the type of scale/measure used by the item. Typically this will be a Likert scale or numerical rating scale, although other scales/measures are also used.
Response Options
This column shows the original (or as close to) scale used in the measure for that item.
Link to Measure
This is a reference link to the location of the published items.
Further Information
This provides a link to the measures specific site at P3c.org. The web link includes additional information including a description of the measure and the psychometric properties.

## Sheet: Backend_database
List:	Click here and select the drop down arrow to search the Item Bank
	[P] My Goals/outcomes			Measure	Selection tool	Primary domain	Secondary Domain	Tertiary Domain	Item number	Full Item	Type of measure	Example given	Link to paper	P3C link	H1	H2	H3
	[P] Care Planning			Consultation and relational Empathy Scale (CARE)	[P] My Goals/outcomes	My Goals/outcomes	Empowerment/Activation		2	(How good was your practitioner at) Letting you tell your "Story"	5 point Likert + NA	Poor, Fair, Good, Very good, Excellent, Does not apply	http://www.caremeasure.org/CAREEng.pdf	http://p3c.org.uk/prom-detail/4	1
	[P] Information and Communication			Consultation and relational Empathy Scale (CARE)	[P] My Goals/outcomes	My Goals/outcomes	Empowerment/Activation		3	(How good was your practitioner at) Really listening	5 point Likert + NA	Poor, Fair, Good, Very good, Excellent, Does not apply	http://www.caremeasure.org/CAREEng.pdf	http://p3c.org.uk/prom-detail/4	2
	[P] Transitions			Consultation and relational Empathy Scale (CARE)	[P] My Goals/outcomes	My Goals/outcomes	Empowerment/Activation		4	(How good was your practitioner at) Being interested in you as a whole person	5 point Likert + NA	Poor, Fair, Good, Very good, Excellent, Does not apply	http://www.caremeasure.org/CAREEng.pdf	http://p3c.org.uk/prom-detail/4	3
	[P] Decision making			Consultation and relational Empathy Scale (CARE)	[P] My Goals/outcomes	My Goals/outcomes	Empowerment/Activation		5	(How good was your practitioner at) Fully understanding your concerns	5 point Likert + NA	Poor, Fair, Good, Very good, Excellent, Does not apply	http://www.caremeasure.org/CAREEng.pdf	http://p3c.org.uk/prom-detail/4	4
	[P] Medication			Consultation and relational Empathy Scale (CARE)	[P] My Goals/outcomes	My Goals/outcomes	Empowerment/Activation		7	(How good was your practitioner at) Being positive	5 point Likert + NA	Poor, Fair, Good, Very good, Excellent, Does not apply	http://www.caremeasure.org/CAREEng.pdf	http://p3c.org.uk/prom-detail/4	5
	[S] Empowerment/Activation			Consultation and relational Empathy Scale (CARE)	[P] My Goals/outcomes	My Goals/outcomes	Empowerment/Activation		9	(How good was your practitioner at) Helping you take control	5 point Likert + NA	Poor, Fair, Good, Very good, Excellent, Does not apply	http://www.caremeasure.org/CAREEng.pdf	http://p3c.org.uk/prom-detail/4	6
	[S] Generic Care Planning			Consultation and relational Empathy Scale (CARE)	[P] Care Planning	Care Planning	Generic Care Planning		10	(How good was your practitioner at) Makin a plan of action with you	5 point Likert + NA	Poor, Fair, Good, Very good, Excellent, Does not apply	http://www.caremeasure.org/CAREEng.pdf	http://p3c.org.uk/prom-detail/4	7
	[S] Information Gathering/Sharing			Consultation and relational Empathy Scale (CARE)	[P] Information and Communication	Information and Communication	Information Gathering/Sharing		2	(How good was your practitioner at) Letting you tell your "Story"	5 point Likert + NA	Poor, Fair, Good, Very good, Excellent, Does not apply	http://www.caremeasure.org/CAREEng.pdf	http://p3c.org.uk/prom-detail/4	8
	[S] Involvement in decision making			Consultation and relational Empathy Scale (CARE)	[P] Information and Communication	Information and Communication	Information Gathering/Sharing		3	(How good was your practitioner at) Really listening	5 point Likert + NA	Poor, Fair, Good, Very good, Excellent, Does not apply	http://www.caremeasure.org/CAREEng.pdf	http://p3c.org.uk/prom-detail/4	9
	[S] Knowledge of patient/familiarity			Consultation and relational Empathy Scale (CARE)	[P] Information and Communication	Information and Communication	Information Gathering/Sharing		4	(How good was your practitioner at) Being interested in you as a whole person	5 point Likert + NA	Poor, Fair, Good, Very good, Excellent, Does not apply	http://www.caremeasure.org/CAREEng.pdf	http://p3c.org.uk/prom-detail/4	10
	[S] Therapeutic relationship			Consultation and relational Empathy Scale (CARE)	[P] Information and Communication	Information and Communication	Information Gathering/Sharing		5	(How good was your practitioner at) Fully understanding your concerns	5 point Likert + NA	Poor, Fair, Good, Very good, Excellent, Does not apply	http://www.caremeasure.org/CAREEng.pdf	http://p3c.org.uk/prom-detail/4	11
	[S] Self-Management			Consultation and relational Empathy Scale (CARE)	[P] Information and Communication	Information and Communication	Information Gathering/Sharing		8	(How good was your practitioner at) Explaining things clearly	5 point Likert + NA	Poor, Fair, Good, Very good, Excellent, Does not apply	http://www.caremeasure.org/CAREEng.pdf	http://p3c.org.uk/prom-detail/4	12
	[S] Goal Setting			Consultation and relational Empathy Scale (CARE)	[P] Information and Communication	Information and Communication	Involvement in decision making		10	(How good was your practitioner at) Makin a plan of action with you	5 point Likert + NA	Poor, Fair, Good, Very good, Excellent, Does not apply	http://www.caremeasure.org/CAREEng.pdf	http://p3c.org.uk/prom-detail/4	13
	[S] Carer Involvement			Consultation and relational Empathy Scale (CARE)	[P] Information and Communication	Information and Communication	Knowledge of patient/familiarity		4	(How good was your practitioner at) Being interested in you as a whole person	5 point Likert + NA	Poor, Fair, Good, Very good, Excellent, Does not apply	http://www.caremeasure.org/CAREEng.pdf	http://p3c.org.uk/prom-detail/4	14
	[S] Care Plan			Consultation and relational Empathy Scale (CARE)	[P] Information and Communication	Information and Communication	Therapeutic relationship	PCCC behaviour and communication	1	(How good was your practitioner at) Making you feel at ease	5 point Likert + NA	Poor, Fair, Good, Very good, Excellent, Does not apply	http://www.caremeasure.org/CAREEng.pdf	http://p3c.org.uk/prom-detail/4	15
	[S] Care Co-ordination			Consultation and relational Empathy Scale (CARE)	[P] Information and Communication	Information and Communication	Therapeutic relationship	PCCC behaviour and communication	6	(How good was your practitioner at) Showing care and compassion	5 point Likert + NA	Poor, Fair, Good, Very good, Excellent, Does not apply	http://www.caremeasure.org/CAREEng.pdf	http://p3c.org.uk/prom-detail/4	16
	[S] Continuity of care			Consultation and relational Empathy Scale (CARE)	[P] Information and Communication	Information and Communication	Therapeutic relationship	PCCC behaviour and communication	7	(How good was your practitioner at) Being positive	5 point Likert + NA	Poor, Fair, Good, Very good, Excellent, Does not apply	http://www.caremeasure.org/CAREEng.pdf	http://p3c.org.uk/prom-detail/4	17
	[S] Single point of contact			Consultation and relational Empathy Scale (CARE)	[P] My Goals/outcomes	My Goals/outcomes	Self-Management		9	(How good was your practitioner at) Helping you take control	5 point Likert + NA	Poor, Fair, Good, Very good, Excellent, Does not apply	http://www.caremeasure.org/CAREEng.pdf	http://p3c.org.uk/prom-detail/4	18
	[S] Case Manager/key person			Care Transition Measure (CTM-15)	[P] My Goals/outcomes	My Goals/outcomes	Goal Setting		1	Before I left the hospital, the staff and I agreed about clear health goals for me and how these would be reached.	4 point Likert + don't know	Strongly Disagree, Disagree, Agree, Strongly Agree, Don't know	http://caretransitions.org/wp-content/uploads/2015/08/CTM-3.pdf	http://p3c.org.uk/prom-detail/6	19
	[T] PCCC behaviour and communication			Care Transition Measure (CTM-15)	[P] My Goals/outcomes	My Goals/outcomes	Empowerment/Activation		10	When I left the hospital, I was confident that I knew what to do to manage my health.	4 point Likert + don't know	Strongly Disagree, Disagree, Agree, Strongly Agree, Don't know	http://caretransitions.org/wp-content/uploads/2015/08/CTM-3.pdf	http://p3c.org.uk/prom-detail/6	20
	[T] Unspecified Care Co-ordination			Care Transition Measure (CTM-15)	[P] My Goals/outcomes	My Goals/outcomes	Empowerment/Activation		11	When I left the hospital, I was confident I could actually do the things I needed to do to take care of my health.	4 point Likert + don't know	Strongly Disagree, Disagree, Agree, Strongly Agree, Don't know	http://caretransitions.org/wp-content/uploads/2015/08/CTM-3.pdf	http://p3c.org.uk/prom-detail/6	21
	[T] Within Teams Care Co-ordination			Care Transition Measure (CTM-15)	[P] My Goals/outcomes	My Goals/outcomes	Self-Management		4	When I left the hospital, I had all the information I needed to be able to take care of myself.	4 point Likert + don't know	Strongly Disagree, Disagree, Agree, Strongly Agree, Don't know	http://caretransitions.org/wp-content/uploads/2015/08/CTM-3.pdf	http://p3c.org.uk/prom-detail/6	22
	[T] Across Teams Care Co-ordination			Care Transition Measure (CTM-15)	[P] My Goals/outcomes	My Goals/outcomes	Self-Management		5	When I left the hospital, I clearly understood how to manage my health.	4 point Likert + don't know	Strongly Disagree, Disagree, Agree, Strongly Agree, Don't know	http://caretransitions.org/wp-content/uploads/2015/08/CTM-3.pdf	http://p3c.org.uk/prom-detail/6	23
	[T] Consistency of contact			Care Transition Measure (CTM-15)	[P] My Goals/outcomes	My Goals/outcomes	Self-Management		6	When I left the hospital, I clearly understood the warning signs and symptoms I should watch for to monitor my health condition.	4 point Likert + don't know	Strongly Disagree, Disagree, Agree, Strongly Agree, Don't know	http://caretransitions.org/wp-content/uploads/2015/08/CTM-3.pdf	http://p3c.org.uk/prom-detail/6	24
	[T] Care Co-ordination			Care Transition Measure (CTM-15)	[P] My Goals/outcomes	My Goals/outcomes	Self-Management		8	When I left the hospital, I had a good understanding of my health condition and what makes it better or worse.	4 point Likert + don't know	Strongly Disagree, Disagree, Agree, Strongly Agree, Don't know	http://caretransitions.org/wp-content/uploads/2015/08/CTM-3.pdf	http://p3c.org.uk/prom-detail/6	25
				Care Transition Measure (CTM-15)	[P] My Goals/outcomes	My Goals/outcomes	Self-Management		9	When I left the hospital, I had a good understanding of the things I was responsible for in managing my health.	4 point Likert + don't know	Strongly Disagree, Disagree, Agree, Strongly Agree, Don't know	http://caretransitions.org/wp-content/uploads/2015/08/CTM-3.pdf	http://p3c.org.uk/prom-detail/6	26
				Care Transition Measure (CTM-15)	[P] My Goals/outcomes	My Goals/outcomes	Self-Management		10	When I left the hospital, I was confident that I knew what to do to manage my health.	4 point Likert + don't know	Strongly Disagree, Disagree, Agree, Strongly Agree, Don't know	http://caretransitions.org/wp-content/uploads/2015/08/CTM-3.pdf	http://p3c.org.uk/prom-detail/6	27
				Care Transition Measure (CTM-15)	[P] My Goals/outcomes	My Goals/outcomes	Self-Management		11	When I left the hospital, I was confident I could actually do the things I needed to do to take care of my health.	4 point Likert + don't know	Strongly Disagree, Disagree, Agree, Strongly Agree, Don't know	http://caretransitions.org/wp-content/uploads/2015/08/CTM-3.pdf	http://p3c.org.uk/prom-detail/6	28
				Care Transition Measure (CTM-15)	[P] My Goals/outcomes	My Goals/outcomes	Self-Management		14	When I left the hospital, I clearly understood how to take each of my medications, including how much I should take and when.	4 point Likert + don't know	Strongly Disagree, Disagree, Agree, Strongly Agree, Don't know	http://caretransitions.org/wp-content/uploads/2015/08/CTM-3.pdf	http://p3c.org.uk/prom-detail/6	29
				Care Transition Measure (CTM-15)	[P] My Goals/outcomes	My Goals/outcomes	Carer Involvement		2	The hospital staff took my preferences and those of my family or caregiver into account in deciding what my health care needs would be when I left the hospital.	4 point Likert + don't know	Strongly Disagree, Disagree, Agree, Strongly Agree, Don't know	http://caretransitions.org/wp-content/uploads/2015/08/CTM-3.pdf	http://p3c.org.uk/prom-detail/6	30
				Care Transition Measure (CTM-15)	[P] My Goals/outcomes	My Goals/outcomes	Carer Involvement		3	The hospital staff took my preferences and those of my family or caregiver into account in deciding where my health care needs would be met when I left the hospital.	4 point Likert + don't know	Strongly Disagree, Disagree, Agree, Strongly Agree, Don't know	http://caretransitions.org/wp-content/uploads/2015/08/CTM-3.pdf	http://p3c.org.uk/prom-detail/6	31
				Care Transition Measure (CTM-15)	[P] Care Planning	Care Planning	Care Plan		7	When I left the hospital, I had a readable and easily understood written plan that described how all of my health care needs were going to be met.	4 point Likert + don't know	Strongly Disagree, Disagree, Agree, Strongly Agree, Don't know	http://caretransitions.org/wp-content/uploads/2015/08/CTM-3.pdf	http://p3c.org.uk/prom-detail/6	32
				Care Transition Measure (CTM-15)	[P] Care Planning	Care Planning	Care Co-ordination	Unspecified Care Co-ordination	12	When I left the hospital, I had a readable and easily understood written list of the appointments or tests I needed to complete within the next several weeks.	4 point Likert + don't know	Strongly Disagree, Disagree, Agree, Strongly Agree, Don't know	http://caretransitions.org/wp-content/uploads/2015/08/CTM-3.pdf	http://p3c.org.uk/prom-detail/6	33
				Care Transition Measure (CTM-15)	[P] Transitions	Transitions	Continuity of care		1	Before I left the hospital, the staff and I agreed about clear health goals for me and how these would be reached.	4 point Likert + don't know	Strongly Disagree, Disagree, Agree, Strongly Agree, Don't know	http://caretransitions.org/wp-content/uploads/2015/08/CTM-3.pdf	http://p3c.org.uk/prom-detail/6	34
				Care Transition Measure (CTM-15)	[P] Transitions	Transitions	Continuity of care		3	The hospital staff took my preferences and those of my family or caregiver into account in deciding where my health care needs would be met when I left the hospital.	4 point Likert + don't know	Strongly Disagree, Disagree, Agree, Strongly Agree, Don't know	http://caretransitions.org/wp-content/uploads/2015/08/CTM-3.pdf	http://p3c.org.uk/prom-detail/6	35
				Care Transition Measure (CTM-15)	[P] Transitions	Transitions	Continuity of care		12	When I left the hospital, I had a readable and easily understood written list of the appointments or tests I needed to complete within the next several weeks.	4 point Likert + don't know	Strongly Disagree, Disagree, Agree, Strongly Agree, Don't know	http://caretransitions.org/wp-content/uploads/2015/08/CTM-3.pdf	http://p3c.org.uk/prom-detail/6	36
				Care Transition Measure (CTM-15)	[P] Care Planning	Care Planning	Generic Care Planning		1	Before I left the hospital, the staff and I agreed about clear health goals for me and how these would be reached.	4 point Likert + don't know	Strongly Disagree, Disagree, Agree, Strongly Agree, Don't know	http://caretransitions.org/wp-content/uploads/2015/08/CTM-3.pdf	http://p3c.org.uk/prom-detail/6	37
				Care Transition Measure (CTM-15)	[P] Care Planning	Care Planning	Generic Care Planning		2	The hospital staff took my preferences and those of my family or caregiver into account in deciding what my health care needs would be when I left the hospital.	4 point Likert + don't know	Strongly Disagree, Disagree, Agree, Strongly Agree, Don't know	http://caretransitions.org/wp-content/uploads/2015/08/CTM-3.pdf	http://p3c.org.uk/prom-detail/6	38
				Care Transition Measure (CTM-15)	[P] Care Planning	Care Planning	Generic Care Planning		3	The hospital staff took my preferences and those of my family or caregiver into account in deciding where my health care needs would be met when I left the hospital.	4 point Likert + don't know	Strongly Disagree, Disagree, Agree, Strongly Agree, Don't know	http://caretransitions.org/wp-content/uploads/2015/08/CTM-3.pdf	http://p3c.org.uk/prom-detail/6	39
				Care Transition Measure (CTM-15)	[P] Care Planning	Care Planning	Generic Care Planning		12	When I left the hospital, I had a readable and easily understood written list of the appointments or tests I needed to complete within the next several weeks.	4 point Likert + don't know	Strongly Disagree, Disagree, Agree, Strongly Agree, Don't know	http://caretransitions.org/wp-content/uploads/2015/08/CTM-3.pdf	http://p3c.org.uk/prom-detail/6	40
				Care Transition Measure (CTM-15)	[P] Care Planning	Care Planning	Generic Care Planning		14	When I left the hospital, I clearly understood how to take each of my medications, including how much I should take and when.	4 point Likert + don't know	Strongly Disagree, Disagree, Agree, Strongly Agree, Don't know	http://caretransitions.org/wp-content/uploads/2015/08/CTM-3.pdf	http://p3c.org.uk/prom-detail/6	41
				Care Transition Measure (CTM-15)	[P] Decision making	Decision making	Involvement in decision making		1	Before I left the hospital, the staff and I agreed about clear health goals for me and how these would be reached.	4 point Likert + don't know	Strongly Disagree, Disagree, Agree, Strongly Agree, Don't know	http://caretransitions.org/wp-content/uploads/2015/08/CTM-3.pdf	http://p3c.org.uk/prom-detail/6	42
				Care Transition Measure (CTM-15)	[P] Decision making	Decision making	Involvement in decision making		2	The hospital staff took my preferences and those of my family or caregiver into account in deciding what my health care needs would be when I left the hospital.	4 point Likert + don't know	Strongly Disagree, Disagree, Agree, Strongly Agree, Don't know	http://caretransitions.org/wp-content/uploads/2015/08/CTM-3.pdf	http://p3c.org.uk/prom-detail/6	43
				Care Transition Measure (CTM-15)	[P] Information and Communication	Information and Communication	Information Gathering/Sharing		2	The hospital staff took my preferences and those of my family or caregiver into account in deciding what my health care needs would be when I left the hospital.	4 point Likert + don't know	Strongly Disagree, Disagree, Agree, Strongly Agree, Don't know	http://caretransitions.org/wp-content/uploads/2015/08/CTM-3.pdf	http://p3c.org.uk/prom-detail/6	44
				Care Transition Measure (CTM-15)	[P] Information and Communication	Information and Communication	Information Gathering/Sharing		3	The hospital staff took my preferences and those of my family or caregiver into account in deciding where my health care needs would be met when I left the hospital.	4 point Likert + don't know	Strongly Disagree, Disagree, Agree, Strongly Agree, Don't know	http://caretransitions.org/wp-content/uploads/2015/08/CTM-3.pdf	http://p3c.org.uk/prom-detail/6	45
				Care Transition Measure (CTM-15)	[P] Information and Communication	Information and Communication	Information Gathering/Sharing		4	When I left the hospital, I had all the information I needed to be able to take care of myself.	4 point Likert + don't know	Strongly Disagree, Disagree, Agree, Strongly Agree, Don't know	http://caretransitions.org/wp-content/uploads/2015/08/CTM-3.pdf	http://p3c.org.uk/prom-detail/6	46
				Care Transition Measure (CTM-15)	[P] Information and Communication	Information and Communication	Information Gathering/Sharing		5	When I left the hospital, I clearly understood how to manage my health.	4 point Likert + don't know	Strongly Disagree, Disagree, Agree, Strongly Agree, Don't know	http://caretransitions.org/wp-content/uploads/2015/08/CTM-3.pdf	http://p3c.org.uk/prom-detail/6	47
				Care Transition Measure (CTM-15)	[P] Information and Communication	Information and Communication	Information Gathering/Sharing		6	When I left the hospital, I clearly understood the warning signs and symptoms I should watch for to monitor my health condition.	4 point Likert + don't know	Strongly Disagree, Disagree, Agree, Strongly Agree, Don't know	http://caretransitions.org/wp-content/uploads/2015/08/CTM-3.pdf	http://p3c.org.uk/prom-detail/6	48
				Care Transition Measure (CTM-15)	[P] Information and Communication	Information and Communication	Information Gathering/Sharing		8	When I left the hospital, I had a good understanding of my health condition and what makes it better or worse.	4 point Likert + don't know	Strongly Disagree, Disagree, Agree, Strongly Agree, Don't know	http://caretransitions.org/wp-content/uploads/2015/08/CTM-3.pdf	http://p3c.org.uk/prom-detail/6	49
				Care Transition Measure (CTM-15)	[P] Information and Communication	Information and Communication	Information Gathering/Sharing		9	When I left the hospital, I had a good understanding of the things I was responsible for in managing my health.	4 point Likert + don't know	Strongly Disagree, Disagree, Agree, Strongly Agree, Don't know	http://caretransitions.org/wp-content/uploads/2015/08/CTM-3.pdf	http://p3c.org.uk/prom-detail/6	50
				Care Transition Measure (CTM-15)	[P] Information and Communication	Information and Communication	Information Gathering/Sharing		10	When I left the hospital, I was confident that I knew what to do to manage my health.	4 point Likert + don't know	Strongly Disagree, Disagree, Agree, Strongly Agree, Don't know	http://caretransitions.org/wp-content/uploads/2015/08/CTM-3.pdf	http://p3c.org.uk/prom-detail/6	51
				Care Transition Measure (CTM-15)	[P] Information and Communication	Information and Communication	Information Gathering/Sharing		11	When I left the hospital, I was confident I could actually do the things I needed to do to take care of my health.	4 point Likert + don't know	Strongly Disagree, Disagree, Agree, Strongly Agree, Don't know	http://caretransitions.org/wp-content/uploads/2015/08/CTM-3.pdf	http://p3c.org.uk/prom-detail/6	52
				Care Transition Measure (CTM-15)	[P] Information and Communication	Information and Communication	Information Gathering/Sharing		12	When I left the hospital, I had a readable and easily understood written list of the appointments or tests I needed to complete within the next several weeks.	4 point Likert + don't know	Strongly Disagree, Disagree, Agree, Strongly Agree, Don't know	http://caretransitions.org/wp-content/uploads/2015/08/CTM-3.pdf	http://p3c.org.uk/prom-detail/6	53
				Care Transition Measure (CTM-15)	[P] Information and Communication	Information and Communication	Information Gathering/Sharing		13	When I left the hospital, I clearly understood the purpose for taking each of my medications.	4 point Likert + don't know	Strongly Disagree, Disagree, Agree, Strongly Agree, Don't know	http://caretransitions.org/wp-content/uploads/2015/08/CTM-3.pdf	http://p3c.org.uk/prom-detail/6	54
				Care Transition Measure (CTM-15)	[P] Information and Communication	Information and Communication	Information Gathering/Sharing		14	When I left the hospital, I clearly understood how to take each of my medications, including how much I should take and when.	4 point Likert + don't know	Strongly Disagree, Disagree, Agree, Strongly Agree, Don't know	http://caretransitions.org/wp-content/uploads/2015/08/CTM-3.pdf	http://p3c.org.uk/prom-detail/6	55
				Care Transition Measure (CTM-15)	[P] Information and Communication	Information and Communication	Information Gathering/Sharing		15	When I left the hospital, I clearly understood the possible side effects of each of my medications.	4 point Likert + don't know	Strongly Disagree, Disagree, Agree, Strongly Agree, Don't know	http://caretransitions.org/wp-content/uploads/2015/08/CTM-3.pdf	http://p3c.org.uk/prom-detail/6	56
				Care Transition Measure (CTM-15)	[P] Medication	Medication			13	When I left the hospital, I clearly understood the purpose for taking each of my medications.	4 point Likert + don't know	Strongly Disagree, Disagree, Agree, Strongly Agree, Don't know	http://caretransitions.org/wp-content/uploads/2015/08/CTM-3.pdf	http://p3c.org.uk/prom-detail/6	57
				CollaboRATE	[P] My Goals/outcomes	My Goals/outcomes	Goal Setting		2	How much effort was made to listen to the things that matter most to you about your health issues?	10 point numerical scale	0(No effort was made), 1, 2, 3, 4, 5, 6, 7, 8, 9(Every effort was made)	http://www.collaboratescore.org/uploads/2/4/0/4/24040341/__________collaborate_forpatients_v4.pdf	http://p3c.org.uk/prom-detail/7	58
				CollaboRATE	[P] My Goals/outcomes	My Goals/outcomes	Goal Setting		3	How much effort was made to include what matters most to you in choosing what to do next?	10 point numerical scale	0(No effort was made), 1, 2, 3, 4, 5, 6, 7, 8, 9(Every effort was made)	http://www.collaboratescore.org/uploads/2/4/0/4/24040341/__________collaborate_forpatients_v4.pdf	http://p3c.org.uk/prom-detail/7	59
				CollaboRATE	[P] My Goals/outcomes	My Goals/outcomes	Empowerment/Activation		1	How much effort was made to help you understand your health issues?	10 point numerical scale	0(No effort was made), 1, 2, 3, 4, 5, 6, 7, 8, 9(Every effort was made)	http://www.collaboratescore.org/uploads/2/4/0/4/24040341/__________collaborate_forpatients_v4.pdf	http://p3c.org.uk/prom-detail/7	60
				CollaboRATE	[P] My Goals/outcomes	My Goals/outcomes	Empowerment/Activation		3	How much effort was made to include what matters most to you in choosing what to do next?	10 point numerical scale	0(No effort was made), 1, 2, 3, 4, 5, 6, 7, 8, 9(Every effort was made)	http://www.collaboratescore.org/uploads/2/4/0/4/24040341/__________collaborate_forpatients_v4.pdf	http://p3c.org.uk/prom-detail/7	61
				CollaboRATE	[P] Care Planning	Care Planning	Generic Care Planning		3	How much effort was made to include what matters most to you in choosing what to do next?	10 point numerical scale	0(No effort was made), 1, 2, 3, 4, 5, 6, 7, 8, 9(Every effort was made)	http://www.collaboratescore.org/uploads/2/4/0/4/24040341/__________collaborate_forpatients_v4.pdf	http://p3c.org.uk/prom-detail/7	62
				CollaboRATE	[P] Decision making	Decision making	Involvement in decision making		3	How much effort was made to include what matters most to you in choosing what to do next?	10 point numerical scale	0(No effort was made), 1, 2, 3, 4, 5, 6, 7, 8, 9(Every effort was made)	http://www.collaboratescore.org/uploads/2/4/0/4/24040341/__________collaborate_forpatients_v4.pdf	http://p3c.org.uk/prom-detail/7	63
				CollaboRATE	[P] Information and Communication	Information and Communication	Therapeutic relationship	PCCC behaviour and communication	1	How much effort was made to help you understand your health issues?	10 point numerical scale	0(No effort was made), 1, 2, 3, 4, 5, 6, 7, 8, 9(Every effort was made)	http://www.collaboratescore.org/uploads/2/4/0/4/24040341/__________collaborate_forpatients_v4.pdf	http://p3c.org.uk/prom-detail/7	64
				CollaboRATE	[P] Information and Communication	Information and Communication	Therapeutic relationship	PCCC behaviour and communication	2	How much effort was made to listen to the things that matter most to you about your health issues?	10 point numerical scale	0(No effort was made), 1, 2, 3, 4, 5, 6, 7, 8, 9(Every effort was made)	http://www.collaboratescore.org/uploads/2/4/0/4/24040341/__________collaborate_forpatients_v4.pdf	http://p3c.org.uk/prom-detail/7	65
				CollaboRATE	[P] Information and Communication	Information and Communication	Information Gathering/Sharing		1	How much effort was made to help you understand your health issues?	10 point numerical scale	0(No effort was made), 1, 2, 3, 4, 5, 6, 7, 8, 9(Every effort was made)	http://www.collaboratescore.org/uploads/2/4/0/4/24040341/__________collaborate_forpatients_v4.pdf	http://p3c.org.uk/prom-detail/7	66
				CollaboRATE	[P] Information and Communication	Information and Communication	Information Gathering/Sharing		2	How much effort was made to listen to the things that matter most to you about your health issues?	10 point numerical scale	0(No effort was made), 1, 2, 3, 4, 5, 6, 7, 8, 9(Every effort was made)	http://www.collaboratescore.org/uploads/2/4/0/4/24040341/__________collaborate_forpatients_v4.pdf	http://p3c.org.uk/prom-detail/7	67
				Communication Assessment tool (CAT)	[P] My Goals/outcomes	My Goals/outcomes	Empowerment/Activation		3	(The doctor) Showed interest in my ideas about my health	5 point Likert	1(poor), 2, 3, 4, 5(excellent)	https://www.researchgate.net/publication/6263510_Makoul_G_Krupat_E_Chang_C-H_Measuring_patient_views_of_physician_communication_skills_Development_and_testing_of_the_Communication_Assessment_Tool	http://p3c.org.uk/prom-detail/8	68
				Communication Assessment tool (CAT)	[P] My Goals/outcomes	My Goals/outcomes	Empowerment/Activation		11	(The doctor) Involved me in decisions as much as I wanted	5 point Likert	1(poor), 2, 3, 4, 5(excellent)	https://www.researchgate.net/publication/6263510_Makoul_G_Krupat_E_Chang_C-H_Measuring_patient_views_of_physician_communication_skills_Development_and_testing_of_the_Communication_Assessment_Tool	http://p3c.org.uk/prom-detail/8	69
				Communication Assessment tool (CAT)	[P] Information and Communication	Information and Communication	Information Gathering/Sharing		3	(The doctor) Showed interest in my ideas about my health	5 point Likert	1(poor), 2, 3, 4, 5(excellent)	https://www.researchgate.net/publication/6263510_Makoul_G_Krupat_E_Chang_C-H_Measuring_patient_views_of_physician_communication_skills_Development_and_testing_of_the_Communication_Assessment_Tool	http://p3c.org.uk/prom-detail/8	70
				Communication Assessment tool (CAT)	[P] Information and Communication	Information and Communication	Information Gathering/Sharing		4	(The doctor) Understood my main health concerns	5 point Likert	1(poor), 2, 3, 4, 5(excellent)	https://www.researchgate.net/publication/6263510_Makoul_G_Krupat_E_Chang_C-H_Measuring_patient_views_of_physician_communication_skills_Development_and_testing_of_the_Communication_Assessment_Tool	http://p3c.org.uk/prom-detail/8	71
				Communication Assessment tool (CAT)	[P] Information and Communication	Information and Communication	Information Gathering/Sharing		6	(The doctor) Let me talk without interruption	5 point Likert	1(poor), 2, 3, 4, 5(excellent)	https://www.researchgate.net/publication/6263510_Makoul_G_Krupat_E_Chang_C-H_Measuring_patient_views_of_physician_communication_skills_Development_and_testing_of_the_Communication_Assessment_Tool	http://p3c.org.uk/prom-detail/8	72
				Communication Assessment tool (CAT)	[P] Information and Communication	Information and Communication	Information Gathering/Sharing		7	(The doctor) Gave me as much information as I wanted	5 point Likert	1(poor), 2, 3, 4, 5(excellent)	https://www.researchgate.net/publication/6263510_Makoul_G_Krupat_E_Chang_C-H_Measuring_patient_views_of_physician_communication_skills_Development_and_testing_of_the_Communication_Assessment_Tool	http://p3c.org.uk/prom-detail/8	73
				Communication Assessment tool (CAT)	[P] Information and Communication	Information and Communication	Information Gathering/Sharing		8	(The doctor) Talked in terms I could understand	5 point Likert	1(poor), 2, 3, 4, 5(excellent)	https://www.researchgate.net/publication/6263510_Makoul_G_Krupat_E_Chang_C-H_Measuring_patient_views_of_physician_communication_skills_Development_and_testing_of_the_Communication_Assessment_Tool	http://p3c.org.uk/prom-detail/8	74
				Communication Assessment tool (CAT)	[P] Information and Communication	Information and Communication	Information Gathering/Sharing		9	(The doctor) Checked to be sure I understood everything	5 point Likert	1(poor), 2, 3, 4, 5(excellent)	https://www.researchgate.net/publication/6263510_Makoul_G_Krupat_E_Chang_C-H_Measuring_patient_views_of_physician_communication_skills_Development_and_testing_of_the_Communication_Assessment_Tool	http://p3c.org.uk/prom-detail/8	75
				Communication Assessment tool (CAT)	[P] Information and Communication	Information and Communication	Information Gathering/Sharing		10	(The doctor) Encouraged me to ask questions	5 point Likert	1(poor), 2, 3, 4, 5(excellent)	https://www.researchgate.net/publication/6263510_Makoul_G_Krupat_E_Chang_C-H_Measuring_patient_views_of_physician_communication_skills_Development_and_testing_of_the_Communication_Assessment_Tool	http://p3c.org.uk/prom-detail/8	76
				Communication Assessment tool (CAT)	[P] Information and Communication	Information and Communication	Information Gathering/Sharing		12	(The doctor) Discussed next steps, including any follow-up plans	5 point Likert	1(poor), 2, 3, 4, 5(excellent)	https://www.researchgate.net/publication/6263510_Makoul_G_Krupat_E_Chang_C-H_Measuring_patient_views_of_physician_communication_skills_Development_and_testing_of_the_Communication_Assessment_Tool	http://p3c.org.uk/prom-detail/8	77
				Communication Assessment tool (CAT)	[P] Decision making	Decision making	Involvement in decision making		11	(The doctor) Involved me in decisions as much as I wanted	5 point Likert	1(poor), 2, 3, 4, 5(excellent)	https://www.researchgate.net/publication/6263510_Makoul_G_Krupat_E_Chang_C-H_Measuring_patient_views_of_physician_communication_skills_Development_and_testing_of_the_Communication_Assessment_Tool	http://p3c.org.uk/prom-detail/8	78
				Communication Assessment tool (CAT)	[P] Information and Communication	Information and Communication	Therapeutic relationship	PCCC behaviour and communication	1	(The doctor) Greeted me in a way that made me feel more comfortable	5 point Likert	1(poor), 2, 3, 4, 5(excellent)	https://www.researchgate.net/publication/6263510_Makoul_G_Krupat_E_Chang_C-H_Measuring_patient_views_of_physician_communication_skills_Development_and_testing_of_the_Communication_Assessment_Tool	http://p3c.org.uk/prom-detail/8	79
				Communication Assessment tool (CAT)	[P] Information and Communication	Information and Communication	Therapeutic relationship	PCCC behaviour and communication	2	(The doctor) Treated me with respect	5 point Likert	1(poor), 2, 3, 4, 5(excellent)	https://www.researchgate.net/publication/6263510_Makoul_G_Krupat_E_Chang_C-H_Measuring_patient_views_of_physician_communication_skills_Development_and_testing_of_the_Communication_Assessment_Tool	http://p3c.org.uk/prom-detail/8	80
				Communication Assessment tool (CAT)	[P] Information and Communication	Information and Communication	Therapeutic relationship	PCCC behaviour and communication	3	(The doctor) Showed interest in my ideas about my health	5 point Likert	1(poor), 2, 3, 4, 5(excellent)	https://www.researchgate.net/publication/6263510_Makoul_G_Krupat_E_Chang_C-H_Measuring_patient_views_of_physician_communication_skills_Development_and_testing_of_the_Communication_Assessment_Tool	http://p3c.org.uk/prom-detail/8	81
				Communication Assessment tool (CAT)	[P] Information and Communication	Information and Communication	Therapeutic relationship	PCCC behaviour and communication	5	(The doctor) Paid attention to me (looked at me, listened carefully)	5 point Likert	1(poor), 2, 3, 4, 5(excellent)	https://www.researchgate.net/publication/6263510_Makoul_G_Krupat_E_Chang_C-H_Measuring_patient_views_of_physician_communication_skills_Development_and_testing_of_the_Communication_Assessment_Tool	http://p3c.org.uk/prom-detail/8	82
				Communication Assessment tool (CAT)	[P] Information and Communication	Information and Communication	Therapeutic relationship	PCCC behaviour and communication	6	(The doctor) Let me talk without interruption	5 point Likert	1(poor), 2, 3, 4, 5(excellent)	https://www.researchgate.net/publication/6263510_Makoul_G_Krupat_E_Chang_C-H_Measuring_patient_views_of_physician_communication_skills_Development_and_testing_of_the_Communication_Assessment_Tool	http://p3c.org.uk/prom-detail/8	83
				Communication Assessment tool (CAT)	[P] Information and Communication	Information and Communication	Therapeutic relationship	PCCC behaviour and communication	8	(The doctor) Talked in terms I could understand	5 point Likert	1(poor), 2, 3, 4, 5(excellent)	https://www.researchgate.net/publication/6263510_Makoul_G_Krupat_E_Chang_C-H_Measuring_patient_views_of_physician_communication_skills_Development_and_testing_of_the_Communication_Assessment_Tool	http://p3c.org.uk/prom-detail/8	84
				Communication Assessment tool (CAT)	[P] Information and Communication	Information and Communication	Therapeutic relationship	PCCC behaviour and communication	9	(The doctor) Checked to be sure I understood everything	5 point Likert	1(poor), 2, 3, 4, 5(excellent)	https://www.researchgate.net/publication/6263510_Makoul_G_Krupat_E_Chang_C-H_Measuring_patient_views_of_physician_communication_skills_Development_and_testing_of_the_Communication_Assessment_Tool	http://p3c.org.uk/prom-detail/8	85
				Communication Assessment tool (CAT)	[P] Information and Communication	Information and Communication	Therapeutic relationship	PCCC behaviour and communication	10	(The doctor) Encouraged me to ask questions	5 point Likert	1(poor), 2, 3, 4, 5(excellent)	https://www.researchgate.net/publication/6263510_Makoul_G_Krupat_E_Chang_C-H_Measuring_patient_views_of_physician_communication_skills_Development_and_testing_of_the_Communication_Assessment_Tool	http://p3c.org.uk/prom-detail/8	86
				Communication Assessment tool (CAT)	[P] Information and Communication	Information and Communication	Therapeutic relationship	PCCC behaviour and communication	13	(The doctor) Showed care and concern	5 point Likert	1(poor), 2, 3, 4, 5(excellent)	https://www.researchgate.net/publication/6263510_Makoul_G_Krupat_E_Chang_C-H_Measuring_patient_views_of_physician_communication_skills_Development_and_testing_of_the_Communication_Assessment_Tool	http://p3c.org.uk/prom-detail/8	87
				Communication Assessment tool (CAT)	[P] Information and Communication	Information and Communication	Therapeutic relationship	PCCC behaviour and communication	14	(The doctor) Spent the right amount of time with me	5 point Likert	1(poor), 2, 3, 4, 5(excellent)	https://www.researchgate.net/publication/6263510_Makoul_G_Krupat_E_Chang_C-H_Measuring_patient_views_of_physician_communication_skills_Development_and_testing_of_the_Communication_Assessment_Tool	http://p3c.org.uk/prom-detail/8	88
				Communication Assessment tool (CAT)	[P] Information and Communication	Information and Communication	Therapeutic relationship	PCCC behaviour and communication	15	(The doctor's staff) Treated me with respect	5 point Likert	1(poor), 2, 3, 4, 5(excellent)	https://www.researchgate.net/publication/6263510_Makoul_G_Krupat_E_Chang_C-H_Measuring_patient_views_of_physician_communication_skills_Development_and_testing_of_the_Communication_Assessment_Tool	http://p3c.org.uk/prom-detail/8	89
				Consultation Care Measure (CCM)	[P] My Goals/outcomes	My Goals/outcomes	Empowerment/Activation		1	Was interested in my worries about the problem	---	---	http://www.annfammed.org/content/suppl/2011/03/11/9.2.155.DC1/Hudon_Sup_Apps.pdf	http://p3c.org.uk/prom-detail/10	90
				Consultation Care Measure (CCM)	[P] My Goals/outcomes	My Goals/outcomes	Empowerment/Activation		2	Was interested when I talked about my symptoms	---	---	http://www.annfammed.org/content/suppl/2011/03/11/9.2.155.DC1/Hudon_Sup_Apps.pdf	http://p3c.org.uk/prom-detail/10	91
				Consultation Care Measure (CCM)	[P] My Goals/outcomes	My Goals/outcomes	Empowerment/Activation		3	Was interested in what I wanted to know	---	---	http://www.annfammed.org/content/suppl/2011/03/11/9.2.155.DC1/Hudon_Sup_Apps.pdf	http://p3c.org.uk/prom-detail/10	92
				Consultation Care Measure (CCM)	[P] My Goals/outcomes	My Goals/outcomes	Empowerment/Activation		4	I felt encouraged to ask question	---	---	http://www.annfammed.org/content/suppl/2011/03/11/9.2.155.DC1/Hudon_Sup_Apps.pdf	http://p3c.org.uk/prom-detail/10	93
				Consultation Care Measure (CCM)	[P] My Goals/outcomes	My Goals/outcomes	Empowerment/Activation		5	Was careful to explain the plan of treatment	---	---	http://www.annfammed.org/content/suppl/2011/03/11/9.2.155.DC1/Hudon_Sup_Apps.pdf	http://p3c.org.uk/prom-detail/10	94
				Consultation Care Measure (CCM)	[P] My Goals/outcomes	My Goals/outcomes	Empowerment/Activation		7	Was interested in what I thought the problem was	---	---	http://www.annfammed.org/content/suppl/2011/03/11/9.2.155.DC1/Hudon_Sup_Apps.pdf	http://p3c.org.uk/prom-detail/10	95
				Consultation Care Measure (CCM)	[P] My Goals/outcomes	My Goals/outcomes	Empowerment/Activation		8	Discussed and agreed together what the problem was	---	---	http://www.annfammed.org/content/suppl/2011/03/11/9.2.155.DC1/Hudon_Sup_Apps.pdf	http://p3c.org.uk/prom-detail/10	96
				Consultation Care Measure (CCM)	[P] My Goals/outcomes	My Goals/outcomes	Empowerment/Activation		9	Was interested in what I wanted done	---	---	http://www.annfammed.org/content/suppl/2011/03/11/9.2.155.DC1/Hudon_Sup_Apps.pdf	http://p3c.org.uk/prom-detail/10	97
				Consultation Care Measure (CCM)	[P] My Goals/outcomes	My Goals/outcomes	Empowerment/Activation		10	Was interested in what treatment I wanted	---	---	http://www.annfammed.org/content/suppl/2011/03/11/9.2.155.DC1/Hudon_Sup_Apps.pdf	http://p3c.org.uk/prom-detail/10	98
				Consultation Care Measure (CCM)	[P] My Goals/outcomes	My Goals/outcomes	Empowerment/Activation		11	Discussed and reached agreement with me on the plan of treatment	---	---	http://www.annfammed.org/content/suppl/2011/03/11/9.2.155.DC1/Hudon_Sup_Apps.pdf	http://p3c.org.uk/prom-detail/10	99
				Consultation Care Measure (CCM)	[P] My Goals/outcomes	My Goals/outcomes	Empowerment/Activation		15	Talked about ways to lower the risk of future illness	---	---	http://www.annfammed.org/content/suppl/2011/03/11/9.2.155.DC1/Hudon_Sup_Apps.pdf	http://p3c.org.uk/prom-detail/10	100
				Consultation Care Measure (CCM)	[P] My Goals/outcomes	My Goals/outcomes	Empowerment/Activation		16	Advised me how to prevent future health problems	---	---	http://www.annfammed.org/content/suppl/2011/03/11/9.2.155.DC1/Hudon_Sup_Apps.pdf	http://p3c.org.uk/prom-detail/10	101
				Consultation Care Measure (CCM)	[P] My Goals/outcomes	My Goals/outcomes	Goal Setting		9	Was interested in what I wanted done	---	---	http://www.annfammed.org/content/suppl/2011/03/11/9.2.155.DC1/Hudon_Sup_Apps.pdf	http://p3c.org.uk/prom-detail/10	102
				Consultation Care Measure (CCM)	[P] My Goals/outcomes	My Goals/outcomes	Goal Setting		10	Was interested in what treatment I wanted	---	---	http://www.annfammed.org/content/suppl/2011/03/11/9.2.155.DC1/Hudon_Sup_Apps.pdf	http://p3c.org.uk/prom-detail/10	103
				Consultation Care Measure (CCM)	[P] My Goals/outcomes	My Goals/outcomes	Goal Setting		11	Discussed and reached agreement with me on the plan of treatment	---	---	http://www.annfammed.org/content/suppl/2011/03/11/9.2.155.DC1/Hudon_Sup_Apps.pdf	http://p3c.org.uk/prom-detail/10	104
				Consultation Care Measure (CCM)	[P] Decision making	Decision making	Involvement in decision making		7	Was interested in what I thought the problem was	---	---	http://www.annfammed.org/content/suppl/2011/03/11/9.2.155.DC1/Hudon_Sup_Apps.pdf	http://p3c.org.uk/prom-detail/10	105
				Consultation Care Measure (CCM)	[P] Decision making	Decision making	Involvement in decision making		8	Discussed and agreed together what the problem was	---	---	http://www.annfammed.org/content/suppl/2011/03/11/9.2.155.DC1/Hudon_Sup_Apps.pdf	http://p3c.org.uk/prom-detail/10	106
				Consultation Care Measure (CCM)	[P] Decision making	Decision making	Involvement in decision making		9	Was interested in what I wanted done	---	---	http://www.annfammed.org/content/suppl/2011/03/11/9.2.155.DC1/Hudon_Sup_Apps.pdf	http://p3c.org.uk/prom-detail/10	107
				Consultation Care Measure (CCM)	[P] Decision making	Decision making	Involvement in decision making		10	Was interested in what treatment I wanted	---	---	http://www.annfammed.org/content/suppl/2011/03/11/9.2.155.DC1/Hudon_Sup_Apps.pdf	http://p3c.org.uk/prom-detail/10	108
				Consultation Care Measure (CCM)	[P] Decision making	Decision making	Involvement in decision making		11	Discussed and reached agreement with me on the plan of treatment	---	---	http://www.annfammed.org/content/suppl/2011/03/11/9.2.155.DC1/Hudon_Sup_Apps.pdf	http://p3c.org.uk/prom-detail/10	109
				Consultation Care Measure (CCM)	[P] Information and Communication	Information and Communication	Knowledge of patient/familiarity		12	Knows me and understands me well	---	---	http://www.annfammed.org/content/suppl/2011/03/11/9.2.155.DC1/Hudon_Sup_Apps.pdf	http://p3c.org.uk/prom-detail/10	110
				Consultation Care Measure (CCM)	[P] Information and Communication	Information and Communication	Knowledge of patient/familiarity		13	Understands my emotional needs	---	---	http://www.annfammed.org/content/suppl/2011/03/11/9.2.155.DC1/Hudon_Sup_Apps.pdf	http://p3c.org.uk/prom-detail/10	111
				Consultation Care Measure (CCM)	[P] Information and Communication	Information and Communication	Knowledge of patient/familiarity		14	I’m confident that the doctor knows me and my history	---	---	http://www.annfammed.org/content/suppl/2011/03/11/9.2.155.DC1/Hudon_Sup_Apps.pdf	http://p3c.org.uk/prom-detail/10	112
				Consultation Care Measure (CCM)	[P] Information and Communication	Information and Communication	Therapeutic relationship	PCCC behaviour and communication	1	Was interested in my worries about the problem	---	---	http://www.annfammed.org/content/suppl/2011/03/11/9.2.155.DC1/Hudon_Sup_Apps.pdf	http://p3c.org.uk/prom-detail/10	113
				Consultation Care Measure (CCM)	[P] Information and Communication	Information and Communication	Therapeutic relationship	PCCC behaviour and communication	2	Was interested when I talked about my symptoms	---	---	http://www.annfammed.org/content/suppl/2011/03/11/9.2.155.DC1/Hudon_Sup_Apps.pdf	http://p3c.org.uk/prom-detail/10	114
				Consultation Care Measure (CCM)	[P] Information and Communication	Information and Communication	Therapeutic relationship	PCCC behaviour and communication	3	Was interested in what I wanted to know	---	---	http://www.annfammed.org/content/suppl/2011/03/11/9.2.155.DC1/Hudon_Sup_Apps.pdf	http://p3c.org.uk/prom-detail/10	115
				Consultation Care Measure (CCM)	[P] Information and Communication	Information and Communication	Therapeutic relationship	PCCC behaviour and communication	4	I felt encouraged to ask question	---	---	http://www.annfammed.org/content/suppl/2011/03/11/9.2.155.DC1/Hudon_Sup_Apps.pdf	http://p3c.org.uk/prom-detail/10	116
				Consultation Care Measure (CCM)	[P] Information and Communication	Information and Communication	Therapeutic relationship	PCCC behaviour and communication	6	Was sympathetic	---	---	http://www.annfammed.org/content/suppl/2011/03/11/9.2.155.DC1/Hudon_Sup_Apps.pdf	http://p3c.org.uk/prom-detail/10	117
				Consultation Care Measure (CCM)	[P] Information and Communication	Information and Communication	Therapeutic relationship	PCCC behaviour and communication	7	Was interested in what I thought the problem was	---	---	http://www.annfammed.org/content/suppl/2011/03/11/9.2.155.DC1/Hudon_Sup_Apps.pdf	http://p3c.org.uk/prom-detail/10	118
				Consultation Care Measure (CCM)	[P] Information and Communication	Information and Communication	Therapeutic relationship	PCCC behaviour and communication	9	Was interested in what I wanted done	---	---	http://www.annfammed.org/content/suppl/2011/03/11/9.2.155.DC1/Hudon_Sup_Apps.pdf	http://p3c.org.uk/prom-detail/10	119
				Consultation Care Measure (CCM)	[P] Information and Communication	Information and Communication	Therapeutic relationship	PCCC behaviour and communication	10	Was interested in what treatment I wanted	---	---	http://www.annfammed.org/content/suppl/2011/03/11/9.2.155.DC1/Hudon_Sup_Apps.pdf	http://p3c.org.uk/prom-detail/10	120
				Consultation Care Measure (CCM)	[P] Information and Communication	Information and Communication	Therapeutic relationship	PCCC behaviour and communication	11	Discussed and reached agreement with me on the plan of treatment	---	---	http://www.annfammed.org/content/suppl/2011/03/11/9.2.155.DC1/Hudon_Sup_Apps.pdf	http://p3c.org.uk/prom-detail/10	121
				Consultation Care Measure (CCM)	[P] Information and Communication	Information and Communication	Therapeutic relationship	PCCC behaviour and communication	12	Knows me and understands me well	---	---	http://www.annfammed.org/content/suppl/2011/03/11/9.2.155.DC1/Hudon_Sup_Apps.pdf	http://p3c.org.uk/prom-detail/10	122
				Consultation Care Measure (CCM)	[P] Information and Communication	Information and Communication	Therapeutic relationship	PCCC behaviour and communication	13	Understands my emotional needs	---	---	http://www.annfammed.org/content/suppl/2011/03/11/9.2.155.DC1/Hudon_Sup_Apps.pdf	http://p3c.org.uk/prom-detail/10	123
				Consultation Care Measure (CCM)	[P] Information and Communication	Information and Communication	Therapeutic relationship	PCCC behaviour and communication	14	I’m confident that the doctor knows me and my history	---	---	http://www.annfammed.org/content/suppl/2011/03/11/9.2.155.DC1/Hudon_Sup_Apps.pdf	http://p3c.org.uk/prom-detail/10	124
				Consultation Care Measure (CCM)	[P] Information and Communication	Information and Communication	Therapeutic relationship	PCCC behaviour and communication	20	Was interested in the effect of the problem on my family or personal life	---	---	http://www.annfammed.org/content/suppl/2011/03/11/9.2.155.DC1/Hudon_Sup_Apps.pdf	http://p3c.org.uk/prom-detail/10	125
				Consultation Care Measure (CCM)	[P] Information and Communication	Information and Communication	Therapeutic relationship	PCCC behaviour and communication	21	Was interested in the effect of the problem on my family or personal life	---	---	http://www.annfammed.org/content/suppl/2011/03/11/9.2.155.DC1/Hudon_Sup_Apps.pdf	http://p3c.org.uk/prom-detail/10	126
				Consultation Care Measure (CCM)	[P] My Goals/outcomes	My Goals/outcomes	Self-Management		15	Talked about ways to lower the risk of future illness	---	---	http://www.annfammed.org/content/suppl/2011/03/11/9.2.155.DC1/Hudon_Sup_Apps.pdf	http://p3c.org.uk/prom-detail/10	127
				Consultation Care Measure (CCM)	[P] My Goals/outcomes	My Goals/outcomes	Self-Management		16	Advised me how to prevent future health problems	---	---	http://www.annfammed.org/content/suppl/2011/03/11/9.2.155.DC1/Hudon_Sup_Apps.pdf	http://p3c.org.uk/prom-detail/10	128
				Consultation Care Measure (CCM)	[P]				17	Explained clearly what the problem was	---	---	http://www.annfammed.org/content/suppl/2011/03/11/9.2.155.DC1/Hudon_Sup_Apps.pdf	http://p3c.org.uk/prom-detail/10	129
				Consultation Care Measure (CCM)	[P]				18	Was definite about what the problem was	---	---	http://www.annfammed.org/content/suppl/2011/03/11/9.2.155.DC1/Hudon_Sup_Apps.pdf	http://p3c.org.uk/prom-detail/10	130
				Consultation Care Measure (CCM)	[P]				19	Was positive about when the problem would settle	---	---	http://www.annfammed.org/content/suppl/2011/03/11/9.2.155.DC1/Hudon_Sup_Apps.pdf	http://p3c.org.uk/prom-detail/10	131
				Consultation Care Measure (CCM)	[P] Care Planning	Care Planning	Generic Care Planning		5	Was careful to explain the plan of treatment	---	---	http://www.annfammed.org/content/suppl/2011/03/11/9.2.155.DC1/Hudon_Sup_Apps.pdf	http://p3c.org.uk/prom-detail/10	132
				Consultation Care Measure (CCM)	[P] Care Planning	Care Planning	Generic Care Planning		10	Was interested in what treatment I wanted	---	---	http://www.annfammed.org/content/suppl/2011/03/11/9.2.155.DC1/Hudon_Sup_Apps.pdf	http://p3c.org.uk/prom-detail/10	133
				Consultation Care Measure (CCM)	[P] Care Planning	Care Planning	Generic Care Planning		11	Discussed and reached agreement with me on the plan of treatment	---	---	http://www.annfammed.org/content/suppl/2011/03/11/9.2.155.DC1/Hudon_Sup_Apps.pdf	http://p3c.org.uk/prom-detail/10	134
				Consultation Care Measure (CCM)	[P] Information and Communication	Information and Communication	Information Gathering/Sharing		1	Was interested in my worries about the problem	---	---	http://www.annfammed.org/content/suppl/2011/03/11/9.2.155.DC1/Hudon_Sup_Apps.pdf	http://p3c.org.uk/prom-detail/10	135
				Consultation Care Measure (CCM)	[P] Information and Communication	Information and Communication	Information Gathering/Sharing		2	Was interested when I talked about my symptoms	---	---	http://www.annfammed.org/content/suppl/2011/03/11/9.2.155.DC1/Hudon_Sup_Apps.pdf	http://p3c.org.uk/prom-detail/10	136
				Consultation Care Measure (CCM)	[P] Information and Communication	Information and Communication	Information Gathering/Sharing		3	Was interested in what I wanted to know	---	---	http://www.annfammed.org/content/suppl/2011/03/11/9.2.155.DC1/Hudon_Sup_Apps.pdf	http://p3c.org.uk/prom-detail/10	137
				Consultation Care Measure (CCM)	[P] Information and Communication	Information and Communication	Information Gathering/Sharing		4	I felt encouraged to ask question	---	---	http://www.annfammed.org/content/suppl/2011/03/11/9.2.155.DC1/Hudon_Sup_Apps.pdf	http://p3c.org.uk/prom-detail/10	138
				Consultation Care Measure (CCM)	[P] Information and Communication	Information and Communication	Information Gathering/Sharing		5	Was careful to explain the plan of treatment	---	---	http://www.annfammed.org/content/suppl/2011/03/11/9.2.155.DC1/Hudon_Sup_Apps.pdf	http://p3c.org.uk/prom-detail/10	139
				Consultation Care Measure (CCM)	[P] Information and Communication	Information and Communication	Information Gathering/Sharing		8	Discussed and agreed together what the problem was	---	---	http://www.annfammed.org/content/suppl/2011/03/11/9.2.155.DC1/Hudon_Sup_Apps.pdf	http://p3c.org.uk/prom-detail/10	140
				Consultation Care Measure (CCM)	[P] Information and Communication	Information and Communication	Information Gathering/Sharing		9	Was interested in what I wanted done	---	---	http://www.annfammed.org/content/suppl/2011/03/11/9.2.155.DC1/Hudon_Sup_Apps.pdf	http://p3c.org.uk/prom-detail/10	141
				Consultation Care Measure (CCM)	[P] Information and Communication	Information and Communication	Information Gathering/Sharing		10	Was interested in what treatment I wanted	---	---	http://www.annfammed.org/content/suppl/2011/03/11/9.2.155.DC1/Hudon_Sup_Apps.pdf	http://p3c.org.uk/prom-detail/10	142
				Consultation Care Measure (CCM)	[P] Information and Communication	Information and Communication	Information Gathering/Sharing		11	Discussed and reached agreement with me on the plan of treatment	---	---	http://www.annfammed.org/content/suppl/2011/03/11/9.2.155.DC1/Hudon_Sup_Apps.pdf	http://p3c.org.uk/prom-detail/10	143
				Consultation Care Measure (CCM)	[P] Information and Communication	Information and Communication	Information Gathering/Sharing		15	Talked about ways to lower the risk of future illness	---	---	http://www.annfammed.org/content/suppl/2011/03/11/9.2.155.DC1/Hudon_Sup_Apps.pdf	http://p3c.org.uk/prom-detail/10	144
				Consultation Care Measure (CCM)	[P] Information and Communication	Information and Communication	Information Gathering/Sharing		16	Advised me how to prevent future health problems	---	---	http://www.annfammed.org/content/suppl/2011/03/11/9.2.155.DC1/Hudon_Sup_Apps.pdf	http://p3c.org.uk/prom-detail/10	145
				Consultation Care Measure (CCM)	[P] Information and Communication	Information and Communication	Information Gathering/Sharing		20	Was interested in the effect of the problem on my family or personal life	---	---	http://www.annfammed.org/content/suppl/2011/03/11/9.2.155.DC1/Hudon_Sup_Apps.pdf	http://p3c.org.uk/prom-detail/10	146
				Consultation Care Measure (CCM)	[P] Information and Communication	Information and Communication	Information Gathering/Sharing		21	Was interested in the effect of the problem on my family or personal life	---	---	http://www.annfammed.org/content/suppl/2011/03/11/9.2.155.DC1/Hudon_Sup_Apps.pdf	http://p3c.org.uk/prom-detail/10	147
				Doctor's Interpersonal Skills Questionnaire (DISQ)	[P] Information and Communication	Information and Communication	Information Gathering/Sharing		4	The doctor’s explanations of things to me were …	5 point Likert	1(poor), 2(fair), 3(good), 4(very good), 5(excellent)	www.appraisal.nes.scot.nhs.uk/media/162792/DISQ.doc	http://p3c.org.uk/prom-detail/371	148
				Doctor's Interpersonal Skills Questionnaire (DISQ)	[P] Information and Communication	Information and Communication	Information Gathering/Sharing		6	My confidence in this doctor’s ability is …	5 point Likert	1(poor), 2(fair), 3(good), 4(very good), 5(excellent)	www.appraisal.nes.scot.nhs.uk/media/162792/DISQ.doc	http://p3c.org.uk/prom-detail/371	149
				Doctor's Interpersonal Skills Questionnaire (DISQ)	[P] Information and Communication	Information and Communication	Information Gathering/Sharing		7	The opportunity the doctor gave me to express my concerns or fears was …	5 point Likert	1(poor), 2(fair), 3(good), 4(very good), 5(excellent)	www.appraisal.nes.scot.nhs.uk/media/162792/DISQ.doc	http://p3c.org.uk/prom-detail/371	150
				Doctor's Interpersonal Skills Questionnaire (DISQ)	[P]										151
				Doctor's Interpersonal Skills Questionnaire (DISQ)	[P] Information and Communication	Information and Communication	Information Gathering/Sharing		10	This doctor’s consideration of my personal situation in deciding a treatment or advising me was …	5 point Likert	1(poor), 2(fair), 3(good), 4(very good), 5(excellent)	www.appraisal.nes.scot.nhs.uk/media/162792/DISQ.doc	http://p3c.org.uk/prom-detail/371	152
				Doctor's Interpersonal Skills Questionnaire (DISQ)	[P] Information and Communication	Information and Communication	Therapeutic relationship	PCCC behaviour and communication	2	The warmth of the doctor’s greeting to me was …	5 point Likert	1(poor), 2(fair), 3(good), 4(very good), 5(excellent)	www.appraisal.nes.scot.nhs.uk/media/162792/DISQ.doc	http://p3c.org.uk/prom-detail/371	153
				Doctor's Interpersonal Skills Questionnaire (DISQ)	[P] Information and Communication	Information and Communication	Therapeutic relationship	PCCC behaviour and communication	3	I would rate the doctor’s ability to really listen to me as …	5 point Likert	1(poor), 2(fair), 3(good), 4(very good), 5(excellent)	www.appraisal.nes.scot.nhs.uk/media/162792/DISQ.doc	http://p3c.org.uk/prom-detail/371	154
				Doctor's Interpersonal Skills Questionnaire (DISQ)	[P] Information and Communication	Information and Communication	Therapeutic relationship	PCCC behaviour and communication	5	The extent to which I felt reassured by the doctor was …	5 point Likert	1(poor), 2(fair), 3(good), 4(very good), 5(excellent)	www.appraisal.nes.scot.nhs.uk/media/162792/DISQ.doc	http://p3c.org.uk/prom-detail/371	155
				Doctor's Interpersonal Skills Questionnaire (DISQ)	[P] Information and Communication	Information and Communication	Therapeutic relationship	PCCC behaviour and communication	8	The respect shown to me by this doctor was …	5 point Likert	1(poor), 2(fair), 3(good), 4(very good), 5(excellent)	www.appraisal.nes.scot.nhs.uk/media/162792/DISQ.doc	http://p3c.org.uk/prom-detail/371	156
				Doctor's Interpersonal Skills Questionnaire (DISQ)	[P] Information and Communication	Information and Communication	Therapeutic relationship	PCCC behaviour and communication	11	The doctor’s concern for me as a person was …	5 point Likert	1(poor), 2(fair), 3(good), 4(very good), 5(excellent)	www.appraisal.nes.scot.nhs.uk/media/162792/DISQ.doc	http://p3c.org.uk/prom-detail/371	157
					[P]										158
					[P]										159
				Experience of Service Questionnaire(ESQ)	[P] Care Planning	Care Planning	Care Co-ordination	Unspecified Care Co-ordination	7	I feel that the people who have seen my child are working together to help with the problem(s)	3 point Likert + Don't Know	Certainly True, Partly True, Not True Don't Know	http://s3-eu-west-1.amazonaws.com/files.royalfree.nhs.uk/Patient_resources/Paed_occ_therapy/CHI_parent_ESQ.pdf	http://p3c.org.uk/prom-detail/372	160
				Experience of Service Questionnaire(ESQ)	[P] Information and Communication	Information and Communication	Therapeutic relationship	PCCC behaviour and communication	2	It was easy to talk to the people who have seen my child	3 point Likert + Don't Know	Certainly True, Partly True, Not True Don't Know	http://s3-eu-west-1.amazonaws.com/files.royalfree.nhs.uk/Patient_resources/Paed_occ_therapy/CHI_parent_ESQ.pdf	http://p3c.org.uk/prom-detail/372	161
				Experience of Service Questionnaire(ESQ)	[P] Information and Communication	Information and Communication	Therapeutic relationship	PCCC behaviour and communication	3	I was treated well by the people who have seen my child	3 point Likert + Don't Know	Certainly True, Partly True, Not True Don't Know	http://s3-eu-west-1.amazonaws.com/files.royalfree.nhs.uk/Patient_resources/Paed_occ_therapy/CHI_parent_ESQ.pdf	http://p3c.org.uk/prom-detail/372	162
				Experience of Service Questionnaire(ESQ)	[P] Information and Communication	Information and Communication	Therapeutic relationship	PCCC behaviour and communication	4	My views and worries were taken seriously	3 point Likert + Don't Know	Certainly True, Partly True, Not True Don't Know	http://s3-eu-west-1.amazonaws.com/files.royalfree.nhs.uk/Patient_resources/Paed_occ_therapy/CHI_parent_ESQ.pdf	http://p3c.org.uk/prom-detail/372	163
				Experience of Service Questionnaire(ESQ)	[P] Information and Communication	Information and Communication	Information Gathering/Sharing		1	I feel that the people who have seen my child listened to me	3 point Likert + Don't Know	Certainly True, Partly True, Not True Don't Know	http://s3-eu-west-1.amazonaws.com/files.royalfree.nhs.uk/Patient_resources/Paed_occ_therapy/CHI_parent_ESQ.pdf	http://p3c.org.uk/prom-detail/372	164
				Experience of Service Questionnaire(ESQ)	[P] Information and Communication	Information and Communication	Information Gathering/Sharing		2	It was easy to talk to the people who have seen my child	3 point Likert + Don't Know	Certainly True, Partly True, Not True Don't Know	http://s3-eu-west-1.amazonaws.com/files.royalfree.nhs.uk/Patient_resources/Paed_occ_therapy/CHI_parent_ESQ.pdf	http://p3c.org.uk/prom-detail/372	165
				Experience of Service Questionnaire(ESQ)	[P] Information and Communication	Information and Communication	Information Gathering/Sharing		4	My views and worries were taken seriously	3 point Likert + Don't Know	Certainly True, Partly True, Not True Don't Know	http://s3-eu-west-1.amazonaws.com/files.royalfree.nhs.uk/Patient_resources/Paed_occ_therapy/CHI_parent_ESQ.pdf	http://p3c.org.uk/prom-detail/372	166
				Experience of Service Questionnaire(ESQ)	[P] Information and Communication	Information and Communication	Information Gathering/Sharing		6	I have been given enough explanation about the help available here	3 point Likert + Don't Know	Certainly True, Partly True, Not True Don't Know	http://s3-eu-west-1.amazonaws.com/files.royalfree.nhs.uk/Patient_resources/Paed_occ_therapy/CHI_parent_ESQ.pdf	http://p3c.org.uk/prom-detail/372	167
				Health Care Communication Questionnaire (HCCQ)	[P] My Goals/outcomes	My Goals/outcomes	Empowerment/Activation		2	I felt my needs were being respected	5 point Likert	Not at all, A little, Some what, Very much, Completely	https://www.researchgate.net/publication/5607817_Validation_of_the_Health_Care_Communication_Questionnaire_HCCQ_to_measure_outpatients%27_experience_of_communication_with_hospital_staff	http://p3c.org.uk/prom-detail/18	168
				Health Care Communication Questionnaire (HCCQ)	[P] Information and Communication	Information and Communication	Information Gathering/Sharing		3	I was asked questions in a clear manner	5 point Likert	Not at all, A little, Some what, Very much, Completely	https://www.researchgate.net/publication/5607817_Validation_of_the_Health_Care_Communication_Questionnaire_HCCQ_to_measure_outpatients%27_experience_of_communication_with_hospital_staff	http://p3c.org.uk/prom-detail/18	169
				Health Care Communication Questionnaire (HCCQ)	[P] Information and Communication	Information and Communication	Information Gathering/Sharing		4	I was asked questions in an aggressive manner	5 point Likert	Not at all, A little, Some what, Very much, Completely	https://www.researchgate.net/publication/5607817_Validation_of_the_Health_Care_Communication_Questionnaire_HCCQ_to_measure_outpatients%27_experience_of_communication_with_hospital_staff	http://p3c.org.uk/prom-detail/18	170
				Health Care Communication Questionnaire (HCCQ)	[P] Information and Communication	Information and Communication	Information Gathering/Sharing		5	I received clear and precise information	5 point Likert	Not at all, A little, Some what, Very much, Completely	https://www.researchgate.net/publication/5607817_Validation_of_the_Health_Care_Communication_Questionnaire_HCCQ_to_measure_outpatients%27_experience_of_communication_with_hospital_staff	http://p3c.org.uk/prom-detail/18	171
				Health Care Communication Questionnaire (HCCQ)	[P] Information and Communication	Information and Communication	Information Gathering/Sharing		6	I have been given answers in an aggressive manner	5 point Likert	Not at all, A little, Some what, Very much, Completely	https://www.researchgate.net/publication/5607817_Validation_of_the_Health_Care_Communication_Questionnaire_HCCQ_to_measure_outpatients%27_experience_of_communication_with_hospital_staff	http://p3c.org.uk/prom-detail/18	172
				Health Care Communication Questionnaire (HCCQ)	[P] Information and Communication	Information and Communication	Therapeutic relationship	PCCC behaviour and communication	1	The healthcare provider looked at me in the eyes when I was talking	5 point Likert	Not at all, A little, Some what, Very much, Completely	https://www.researchgate.net/publication/5607817_Validation_of_the_Health_Care_Communication_Questionnaire_HCCQ_to_measure_outpatients%27_experience_of_communication_with_hospital_staff	http://p3c.org.uk/prom-detail/18	173
				Health Care Communication Questionnaire (HCCQ)	[P] Information and Communication	Information and Communication	Therapeutic relationship	PCCC behaviour and communication	2	I felt my needs were being respected	5 point Likert	Not at all, A little, Some what, Very much, Completely	https://www.researchgate.net/publication/5607817_Validation_of_the_Health_Care_Communication_Questionnaire_HCCQ_to_measure_outpatients%27_experience_of_communication_with_hospital_staff	http://p3c.org.uk/prom-detail/18	174
				Health Care Communication Questionnaire (HCCQ)	[P] Information and Communication	Information and Communication	Therapeutic relationship	PCCC behaviour and communication	3	I was asked questions in a clear manner	5 point Likert	Not at all, A little, Some what, Very much, Completely	https://www.researchgate.net/publication/5607817_Validation_of_the_Health_Care_Communication_Questionnaire_HCCQ_to_measure_outpatients%27_experience_of_communication_with_hospital_staff	http://p3c.org.uk/prom-detail/18	175
				Health Care Communication Questionnaire (HCCQ)	[P] Information and Communication	Information and Communication	Therapeutic relationship	PCCC behaviour and communication	4	I was asked questions in an aggressive manner	5 point Likert	Not at all, A little, Some what, Very much, Completely	https://www.researchgate.net/publication/5607817_Validation_of_the_Health_Care_Communication_Questionnaire_HCCQ_to_measure_outpatients%27_experience_of_communication_with_hospital_staff	http://p3c.org.uk/prom-detail/18	176
				Health Care Communication Questionnaire (HCCQ)	[P] Information and Communication	Information and Communication	Therapeutic relationship	PCCC behaviour and communication	6	I have been given answers in an aggressive manner	5 point Likert	Not at all, A little, Some what, Very much, Completely	https://www.researchgate.net/publication/5607817_Validation_of_the_Health_Care_Communication_Questionnaire_HCCQ_to_measure_outpatients%27_experience_of_communication_with_hospital_staff	http://p3c.org.uk/prom-detail/18	177
				Health Care Communication Questionnaire (HCCQ)	[P] Information and Communication	Information and Communication	Therapeutic relationship	PCCC behaviour and communication	7	I have been treated with kindness	5 point Likert	Not at all, A little, Some what, Very much, Completely	https://www.researchgate.net/publication/5607817_Validation_of_the_Health_Care_Communication_Questionnaire_HCCQ_to_measure_outpatients%27_experience_of_communication_with_hospital_staff	http://p3c.org.uk/prom-detail/18	178
				Health Care Communication Questionnaire (HCCQ)	[P] Information and Communication	Information and Communication	Therapeutic relationship	PCCC behaviour and communication	8	I have been treated in a rude and hasty manner	5 point Likert	Not at all, A little, Some what, Very much, Completely	https://www.researchgate.net/publication/5607817_Validation_of_the_Health_Care_Communication_Questionnaire_HCCQ_to_measure_outpatients%27_experience_of_communication_with_hospital_staff	http://p3c.org.uk/prom-detail/18	179
				Health Care Communication Questionnaire (HCCQ)	[P] Information and Communication	Information and Communication	Therapeutic relationship	PCCC behaviour and communication	9	The healthcare provider addressed me with a smile	5 point Likert	Not at all, A little, Some what, Very much, Completely	https://www.researchgate.net/publication/5607817_Validation_of_the_Health_Care_Communication_Questionnaire_HCCQ_to_measure_outpatients%27_experience_of_communication_with_hospital_staff	http://p3c.org.uk/prom-detail/18	180
				Health Care Communication Questionnaire (HCCQ)	[P] Information and Communication	Information and Communication	Therapeutic relationship	PCCC behaviour and communication	12	The healthcare provider was able to manage the consultation	5 point Likert	Not at all, A little, Some what, Very much, Completely	https://www.researchgate.net/publication/5607817_Validation_of_the_Health_Care_Communication_Questionnaire_HCCQ_to_measure_outpatients%27_experience_of_communication_with_hospital_staff	http://p3c.org.uk/prom-detail/18	181
				Health Care Communication Questionnaire (HCCQ)	[P] Information and Communication	Information and Communication	Therapeutic relationship	PCCC behaviour and communication	13	The healthcare provider showed to be able to stay calm	5 point Likert	Not at all, A little, Some what, Very much, Completely	https://www.researchgate.net/publication/5607817_Validation_of_the_Health_Care_Communication_Questionnaire_HCCQ_to_measure_outpatients%27_experience_of_communication_with_hospital_staff	http://p3c.org.uk/prom-detail/18	182
				HowRwe	[P] Information and Communication	Information and Communication	Therapeutic relationship	PCCC behaviour and communication	1	Treat you kindly	4 point Likert	Facial expressions	http://bmchealthservres.biomedcentral.com/articles/10.1186/s12913-014-0499-z	http://p3c.org.uk/prom-detail/21	183
				HowRwe	[P] Information and Communication	Information and Communication	Information Gathering/Sharing		2	listen and explain	4 point Likert	Facial expressions	http://bmchealthservres.biomedcentral.com/articles/10.1186/s12913-014-0499-z	http://p3c.org.uk/prom-detail/21	184
				IAPT-PbR Patient Experience measure	[P] My Goals/outcomes	My Goals/outcomes	Empowerment/Activation		1	Were you given information about options for choosing a treatment that is appropriate for your problems?	yes/no	Yes or no tick boxes	https://www.gov.uk/government/uploads/system/uploads/attachment_data/file/448398/LPE_IAPT_updatedcover.pdf	http://p3c.org.uk/prom-detail/23	185
				IAPT-PbR Patient Experience measure	[P] My Goals/outcomes	My Goals/outcomes	Empowerment/Activation		2	Do you prefer any of the treatments among the options available?	yes/no	Yes or no tick boxes	https://www.gov.uk/government/uploads/system/uploads/attachment_data/file/448398/LPE_IAPT_updatedcover.pdf	http://p3c.org.uk/prom-detail/23	186
				IAPT-PbR Patient Experience measure	[P] My Goals/outcomes	My Goals/outcomes	Empowerment/Activation		3	Have you been offered your preference?	yes/no	Yes or no tick boxes	https://www.gov.uk/government/uploads/system/uploads/attachment_data/file/448398/LPE_IAPT_updatedcover.pdf	http://p3c.org.uk/prom-detail/23	187
				IAPT-PbR Patient Experience measure	[P] My Goals/outcomes	My Goals/outcomes	Empowerment/Activation		6	Do you feel that the service has helped you to better understand and address your difficulties?	5 point Likert	All the time, Most the time, Sometimes, Rarely, Never	https://www.gov.uk/government/uploads/system/uploads/attachment_data/file/448398/LPE_IAPT_updatedcover.pdf	http://p3c.org.uk/prom-detail/23	188
				IAPT-PbR Patient Experience measure	[P] Information and Communication	Information and Communication	Information Gathering/Sharing		1	Were you given information about options for choosing a treatment that is appropriate for your problems?	yes/no	Yes or no tick boxes	https://www.gov.uk/government/uploads/system/uploads/attachment_data/file/448398/LPE_IAPT_updatedcover.pdf	http://p3c.org.uk/prom-detail/23	189
				IAPT-PbR Patient Experience measure	[P] Information and Communication	Information and Communication	Information Gathering/Sharing		2	Do you prefer any of the treatments among the options available?	yes/no	Yes or no tick boxes	https://www.gov.uk/government/uploads/system/uploads/attachment_data/file/448398/LPE_IAPT_updatedcover.pdf	http://p3c.org.uk/prom-detail/23	190
				IAPT-PbR Patient Experience measure	[P] Information and Communication	Information and Communication	Information Gathering/Sharing		3	Have you been offered your preference?	yes/no	Yes or no tick boxes	https://www.gov.uk/government/uploads/system/uploads/attachment_data/file/448398/LPE_IAPT_updatedcover.pdf	http://p3c.org.uk/prom-detail/23	191
				IAPT-PbR Patient Experience measure	[P] Information and Communication	Information and Communication	Information Gathering/Sharing		5	Did staff listen to you and treat your concerns seriously?	5 point Likert	All the time, Most the time, Sometimes, Rarely, Never	https://www.gov.uk/government/uploads/system/uploads/attachment_data/file/448398/LPE_IAPT_updatedcover.pdf	http://p3c.org.uk/prom-detail/23	192
				IAPT-PbR Patient Experience measure	[P] Decision making	Decision making	Involvement in decision making		1	Were you given information about options for choosing a treatment that is appropriate for your problems?	yes/no	Yes or no tick boxes	https://www.gov.uk/government/uploads/system/uploads/attachment_data/file/448398/LPE_IAPT_updatedcover.pdf	http://p3c.org.uk/prom-detail/23	193
				IAPT-PbR Patient Experience measure	[P] Decision making	Decision making	Involvement in decision making		2	Do you prefer any of the treatments among the options available?	yes/no	Yes or no tick boxes	https://www.gov.uk/government/uploads/system/uploads/attachment_data/file/448398/LPE_IAPT_updatedcover.pdf	http://p3c.org.uk/prom-detail/23	194
				IAPT-PbR Patient Experience measure	[P] Decision making	Decision making	Involvement in decision making		3	Have you been offered your preference?	yes/no	Yes or no tick boxes	https://www.gov.uk/government/uploads/system/uploads/attachment_data/file/448398/LPE_IAPT_updatedcover.pdf	http://p3c.org.uk/prom-detail/23	195
				IAPT-PbR Patient Experience measure	[P] Decision making	Decision making	Involvement in decision making		7	Did you feel involved in making choices about your treatment and care?	5 point Likert	All the time, Most the time, Sometimes, Rarely, Never	https://www.gov.uk/government/uploads/system/uploads/attachment_data/file/448398/LPE_IAPT_updatedcover.pdf	http://p3c.org.uk/prom-detail/23	196
				IAPT-PbR Patient Experience measure	[P] Information and Communication	Information and Communication	Therapeutic relationship	PCCC behaviour and communication	5	Did staff listen to you and treat your concerns seriously?	5 point Likert	All the time, Most the time, Sometimes, Rarely, Never	https://www.gov.uk/government/uploads/system/uploads/attachment_data/file/448398/LPE_IAPT_updatedcover.pdf	http://p3c.org.uk/prom-detail/23	197
				Instrument on doctor-patient communication skills (IDPCS)	[P] My Goals/outcomes	My Goals/outcomes	Empowerment/Activation		1	Greeted me in a way that made me feel comfortable	---	---	http://www.annfammed.org/content/suppl/2011/03/11/9.2.155.DC1/Hudon_Sup_Apps.pdf	http://p3c.org.uk/prom-detail/25	198
				Instrument on doctor-patient communication skills (IDPCS)	[P] My Goals/outcomes	My Goals/outcomes	Empowerment/Activation		2	Discussed my reason(s) for coming today	---	---	http://www.annfammed.org/content/suppl/2011/03/11/9.2.155.DC1/Hudon_Sup_Apps.pdf	http://p3c.org.uk/prom-detail/25	199
				Instrument on doctor-patient communication skills (IDPCS)	[P] My Goals/outcomes	My Goals/outcomes	Empowerment/Activation		3	Encouraged me to express my thoughts concerning my health problems	---	---	http://www.annfammed.org/content/suppl/2011/03/11/9.2.155.DC1/Hudon_Sup_Apps.pdf	http://p3c.org.uk/prom-detail/25	200
				Instrument on doctor-patient communication skills (IDPCS)	[P] My Goals/outcomes	My Goals/outcomes	Empowerment/Activation		8	Discussed treatment options with me	---	---	http://www.annfammed.org/content/suppl/2011/03/11/9.2.155.DC1/Hudon_Sup_Apps.pdf	http://p3c.org.uk/prom-detail/25	201
				Instrument on doctor-patient communication skills (IDPCS)	[P] My Goals/outcomes	My Goals/outcomes	Empowerment/Activation		10	Checked to see if the treatment plan(s) was acceptable to me	---	---	http://www.annfammed.org/content/suppl/2011/03/11/9.2.155.DC1/Hudon_Sup_Apps.pdf	http://p3c.org.uk/prom-detail/25	202
				Instrument on doctor-patient communication skills (IDPCS)	[P] My Goals/outcomes	My Goals/outcomes	Empowerment/Activation		14	Involved me in decisions as much as I wanted	---	---	http://www.annfammed.org/content/suppl/2011/03/11/9.2.155.DC1/Hudon_Sup_Apps.pdf	http://p3c.org.uk/prom-detail/25	203
				Instrument on doctor-patient communication skills (IDPCS)	[P] Care Planning	Care Planning	Generic Care Planning		15	Discussed next steps, including any follow-up plans	---	---	http://www.annfammed.org/content/suppl/2011/03/11/9.2.155.DC1/Hudon_Sup_Apps.pdf	http://p3c.org.uk/prom-detail/25	204
				Instrument on doctor-patient communication skills (IDPCS)	[P] Information and Communication	Information and Communication	Information Gathering/Sharing		2	Discussed my reason(s) for coming today	---	---	http://www.annfammed.org/content/suppl/2011/03/11/9.2.155.DC1/Hudon_Sup_Apps.pdf	http://p3c.org.uk/prom-detail/25	205
				Instrument on doctor-patient communication skills (IDPCS)	[P] Information and Communication	Information and Communication	Information Gathering/Sharing		3	Encouraged me to express my thoughts concerning my health problems	---	---	http://www.annfammed.org/content/suppl/2011/03/11/9.2.155.DC1/Hudon_Sup_Apps.pdf	http://p3c.org.uk/prom-detail/25	206
				Instrument on doctor-patient communication skills (IDPCS)	[P] Information and Communication	Information and Communication	Information Gathering/Sharing		4	Listening carefully to what I had to say	---	---	http://www.annfammed.org/content/suppl/2011/03/11/9.2.155.DC1/Hudon_Sup_Apps.pdf	http://p3c.org.uk/prom-detail/25	207
				Instrument on doctor-patient communication skills (IDPCS)	[P] Information and Communication	Information and Communication	Information Gathering/Sharing		5	Understood what I had to say	---	---	http://www.annfammed.org/content/suppl/2011/03/11/9.2.155.DC1/Hudon_Sup_Apps.pdf	http://p3c.org.uk/prom-detail/25	208
				Instrument on doctor-patient communication skills (IDPCS)	[P] Information and Communication	Information and Communication	Information Gathering/Sharing		6	If a physical examination was required, the doctor fully explained what was done and why	---	---	http://www.annfammed.org/content/suppl/2011/03/11/9.2.155.DC1/Hudon_Sup_Apps.pdf	http://p3c.org.uk/prom-detail/25	209
				Instrument on doctor-patient communication skills (IDPCS)	[P] Information and Communication	Information and Communication	Information Gathering/Sharing		7	Explained the lab tests needed to explore the patient’s problem	---	---	http://www.annfammed.org/content/suppl/2011/03/11/9.2.155.DC1/Hudon_Sup_Apps.pdf	http://p3c.org.uk/prom-detail/25	210
				Instrument on doctor-patient communication skills (IDPCS)	[P] Information and Communication	Information and Communication	Information Gathering/Sharing		8	Discussed treatment options with me	---	---	http://www.annfammed.org/content/suppl/2011/03/11/9.2.155.DC1/Hudon_Sup_Apps.pdf	http://p3c.org.uk/prom-detail/25	211
				Instrument on doctor-patient communication skills (IDPCS)	[P] Information and Communication	Information and Communication	Information Gathering/Sharing		9	Gave me as much information as I wanted	---	---	http://www.annfammed.org/content/suppl/2011/03/11/9.2.155.DC1/Hudon_Sup_Apps.pdf	http://p3c.org.uk/prom-detail/25	212
				Instrument on doctor-patient communication skills (IDPCS)	[P] Information and Communication	Information and Communication	Information Gathering/Sharing		10	Checked to see if the treatment plan(s) was acceptable to me	---	---	http://www.annfammed.org/content/suppl/2011/03/11/9.2.155.DC1/Hudon_Sup_Apps.pdf	http://p3c.org.uk/prom-detail/25	213
				Instrument on doctor-patient communication skills (IDPCS)	[P] Information and Communication	Information and Communication	Information Gathering/Sharing		11	Explained medication, if any, including possible side-effects	---	---	http://www.annfammed.org/content/suppl/2011/03/11/9.2.155.DC1/Hudon_Sup_Apps.pdf	http://p3c.org.uk/prom-detail/25	214
				Instrument on doctor-patient communication skills (IDPCS)	[P] Information and Communication	Information and Communication	Information Gathering/Sharing		12	Encouraged me to ask questions	---	---	http://www.annfammed.org/content/suppl/2011/03/11/9.2.155.DC1/Hudon_Sup_Apps.pdf	http://p3c.org.uk/prom-detail/25	215
				Instrument on doctor-patient communication skills (IDPCS)	[P] Information and Communication	Information and Communication	Information Gathering/Sharing		13	Responded to my questions and concerns	---	---	http://www.annfammed.org/content/suppl/2011/03/11/9.2.155.DC1/Hudon_Sup_Apps.pdf	http://p3c.org.uk/prom-detail/25	216
				Instrument on doctor-patient communication skills (IDPCS)	[P] Information and Communication	Information and Communication	Information Gathering/Sharing		16	Checked to be sure I understood everything	---	---	http://www.annfammed.org/content/suppl/2011/03/11/9.2.155.DC1/Hudon_Sup_Apps.pdf	http://p3c.org.uk/prom-detail/25	217
				Instrument on doctor-patient communication skills (IDPCS)	[P] Decision making	Decision making	Involvement in decision making		8	Discussed treatment options with me	---	---	http://www.annfammed.org/content/suppl/2011/03/11/9.2.155.DC1/Hudon_Sup_Apps.pdf	http://p3c.org.uk/prom-detail/25	218
				Instrument on doctor-patient communication skills (IDPCS)	[P] Decision making	Decision making	Involvement in decision making		10	Checked to see if the treatment plan(s) was acceptable to me	---	---	http://www.annfammed.org/content/suppl/2011/03/11/9.2.155.DC1/Hudon_Sup_Apps.pdf	http://p3c.org.uk/prom-detail/25	219
				Instrument on doctor-patient communication skills (IDPCS)	[P] Decision making	Decision making	Involvement in decision making		14	Involved me in decisions as much as I wanted	---	---	http://www.annfammed.org/content/suppl/2011/03/11/9.2.155.DC1/Hudon_Sup_Apps.pdf	http://p3c.org.uk/prom-detail/25	220
				Instrument on doctor-patient communication skills (IDPCS)	[P] Information and Communication	Information and Communication	Therapeutic relationship	PCCC behaviour and communication	1	Greeted me in a way that made me feel comfortable	---	---	http://www.annfammed.org/content/suppl/2011/03/11/9.2.155.DC1/Hudon_Sup_Apps.pdf	http://p3c.org.uk/prom-detail/25	221
				Instrument on doctor-patient communication skills (IDPCS)	[P] Information and Communication	Information and Communication	Therapeutic relationship	PCCC behaviour and communication	4	Listening carefully to what I had to say	---	---	http://www.annfammed.org/content/suppl/2011/03/11/9.2.155.DC1/Hudon_Sup_Apps.pdf	http://p3c.org.uk/prom-detail/25	222
				Instrument on doctor-patient communication skills (IDPCS)	[P] Information and Communication	Information and Communication	Therapeutic relationship	PCCC behaviour and communication	12	Encouraged me to ask questions	---	---	http://www.annfammed.org/content/suppl/2011/03/11/9.2.155.DC1/Hudon_Sup_Apps.pdf	http://p3c.org.uk/prom-detail/25	223
				Instrument on doctor-patient communication skills (IDPCS)	[P] Information and Communication	Information and Communication	Therapeutic relationship	PCCC behaviour and communication	16	Checked to be sure I understood everything	---	---	http://www.annfammed.org/content/suppl/2011/03/11/9.2.155.DC1/Hudon_Sup_Apps.pdf	http://p3c.org.uk/prom-detail/25	224
				Instrument on doctor-patient communication skills (IDPCS)	[P] Information and Communication	Information and Communication	Therapeutic relationship	PCCC behaviour and communication	17	Showed care and concern about me as a person	---	---	http://www.annfammed.org/content/suppl/2011/03/11/9.2.155.DC1/Hudon_Sup_Apps.pdf	http://p3c.org.uk/prom-detail/25	225
				IntegRATE	[P] Care Planning	Care Planning	Single point of contact		4	How often were you unclear whose job it was to deal with a specific question or concern?	---	---	https://www.ncbi.nlm.nih.gov/pmc/articles/PMC4447215/	http://p3c.org.uk/prom-detail/26	226
				IntegRATE	[P] Care Planning	Care Planning	Care Co-ordination	Unspecified Care Co-ordination	1	How often did you have to do or explain something because people did not share information with each other?	---	---	https://www.ncbi.nlm.nih.gov/pmc/articles/PMC4447215/	http://p3c.org.uk/prom-detail/26	227
				IntegRATE	[P] Care Planning	Care Planning	Care Co-ordination	Unspecified Care Co-ordination	2	How often were you confused because people gave you conflicting information or advice?	---	---	https://www.ncbi.nlm.nih.gov/pmc/articles/PMC4447215/	http://p3c.org.uk/prom-detail/26	228
				IntegRATE	[P] Care Planning	Care Planning	Care Co-ordination	Unspecified Care Co-ordination	3	How often did you feel uncomfortable because people did not get along with each other?	---	---	https://www.ncbi.nlm.nih.gov/pmc/articles/PMC4447215/	http://p3c.org.uk/prom-detail/26	229
				IntegRATE	[P] Care Planning	Care Planning	Care Co-ordination	Unspecified Care Co-ordination	4	How often were you unclear whose job it was to deal with a specific question or concern?	---	---	https://www.ncbi.nlm.nih.gov/pmc/articles/PMC4447215/	http://p3c.org.uk/prom-detail/26	230
				IntegRATE	[P] Information and Communication	Information and Communication	Information Gathering/Sharing		2	How often were you confused because people gave you conflicting information or advice?	---	---	https://www.ncbi.nlm.nih.gov/pmc/articles/PMC4447215/	http://p3c.org.uk/prom-detail/26	231
				IntegRATE	[P] Information and Communication	Information and Communication	Knowledge of patient/familiarity		1	How often did you have to do or explain something because people did not share information with each other?	---	---	https://www.ncbi.nlm.nih.gov/pmc/articles/PMC4447215/	http://p3c.org.uk/prom-detail/26	232
				Jefferson Scale of Patient Perception and Physician Empathy (JSPPPE)	[P] Information and Communication	Information and Communication	Therapeutic relationship	PCCC behaviour and communication	1	My doctor understands my emotions, feelings and concerns	4 point Likert	Not at all, Rarely, Some of the time, Almost always	http://www.ncbi.nlm.nih.gov/pmc/articles/PMC2080494/pdf/CroatMedJ_48_0081.pdf	http://p3c.org.uk/prom-detail/27	233
				Jefferson Scale of Patient Perception and Physician Empathy (JSPPPE)	[P] Information and Communication	Information and Communication	Therapeutic relationship	PCCC behaviour and communication	2	My doctor is an understanding doctor	4 point Likert	Not at all, Rarely, Some of the time, Almost always	http://www.ncbi.nlm.nih.gov/pmc/articles/PMC2080494/pdf/CroatMedJ_48_0081.pdf	http://p3c.org.uk/prom-detail/27	234
				Jefferson Scale of Patient Perception and Physician Empathy (JSPPPE)	[P] Information and Communication	Information and Communication	Therapeutic relationship	PCCC behaviour and communication	3	My doctor seems concerned about me and my family	4 point Likert	Not at all, Rarely, Some of the time, Almost always	http://www.ncbi.nlm.nih.gov/pmc/articles/PMC2080494/pdf/CroatMedJ_48_0081.pdf	http://p3c.org.uk/prom-detail/27	235
				Jefferson Scale of Patient Perception and Physician Empathy (JSPPPE)	[P] Information and Communication	Information and Communication	Therapeutic relationship	PCCC behaviour and communication	4	My doctor asks about what is happening in my daily life	4 point Likert	Not at all, Rarely, Some of the time, Almost always	http://www.ncbi.nlm.nih.gov/pmc/articles/PMC2080494/pdf/CroatMedJ_48_0081.pdf	http://p3c.org.uk/prom-detail/27	236
				Jefferson Scale of Patient Perception and Physician Empathy (JSPPPE)	[P] Information and Communication	Information and Communication	Therapeutic relationship	PCCC behaviour and communication	5	My doctor can view things from my perspective (see things as I see them)	4 point Likert	Not at all, Rarely, Some of the time, Almost always	http://www.ncbi.nlm.nih.gov/pmc/articles/PMC2080494/pdf/CroatMedJ_48_0081.pdf	http://p3c.org.uk/prom-detail/27	237
				Jefferson Scale of Patient Perception and Physician Empathy (JSPPPE)	[P] Information and Communication	Information and Communication	Information Gathering/Sharing		4	My doctor asks about what is happening in my daily life	4 point Likert	Not at all, Rarely, Some of the time, Almost always	http://www.ncbi.nlm.nih.gov/pmc/articles/PMC2080494/pdf/CroatMedJ_48_0081.pdf	http://p3c.org.uk/prom-detail/27	238
				Long term conditions questionnaire (LTC-6)	[P] My Goals/outcomes	My Goals/outcomes	Empowerment/Activation		2	Were you involved as much as you wanted to be in decisions about your care or treatment?	4 point Likert	Not at all, Rarely, Some of the time, Almost always	http://personcentredcare.health.org.uk/sites/default/files/resources/ltc6_questionnaire.pdf	http://p3c.org.uk/prom-detail/28	239
				Long term conditions questionnaire (LTC-6)	[P] My Goals/outcomes	My Goals/outcomes	Self-Management		1	Did you discuss what is most important for you in managing your health?	4 point Likert	Not at all, Rarely, Some of the time, Almost always	http://personcentredcare.health.org.uk/sites/default/files/resources/ltc6_questionnaire.pdf	http://p3c.org.uk/prom-detail/28	240
				Long term conditions questionnaire (LTC-6)	[P] My Goals/outcomes	My Goals/outcomes	Self-Management		3	How would you describe the amount of information you received to help you manage your health?	4 point Likert	Not at all, Rarely, Some of the time, Almost always	http://personcentredcare.health.org.uk/sites/default/files/resources/ltc6_questionnaire.pdf	http://p3c.org.uk/prom-detail/28	241
				Long term conditions questionnaire (LTC-6)	[P] My Goals/outcomes	My Goals/outcomes	Self-Management		4	Have you hade enough support from your health and social care team to help you manage your health?	4 point Likert	Not at all, Rarely, Some of the time, Almost always	http://personcentredcare.health.org.uk/sites/default/files/resources/ltc6_questionnaire.pdf	http://p3c.org.uk/prom-detail/28	242
				Long term conditions questionnaire (LTC-6)	[P] My Goals/outcomes	My Goals/outcomes	Self-Management		5	Do you think the support and care you receive is joined up in a way that is working for you?	4 point Likert	Not at all, Rarely, Some of the time, Almost always	http://personcentredcare.health.org.uk/sites/default/files/resources/ltc6_questionnaire.pdf	http://p3c.org.uk/prom-detail/28	243
				Long term conditions questionnaire (LTC-6)	[P] My Goals/outcomes	My Goals/outcomes	Self-Management		6	How confident are you that you can manage your own health?	4 point Likert	Not at all, Rarely, Some of the time, Almost always	http://personcentredcare.health.org.uk/sites/default/files/resources/ltc6_questionnaire.pdf	http://p3c.org.uk/prom-detail/28	244
				Long term conditions questionnaire (LTC-6)	[P] Care Planning	Care Planning	Care Co-ordination	Unspecified Care Co-ordination	4	Have you hade enough support from your health and social care team to help you manage your health?	4 point Likert	Not at all, Rarely, Some of the time, Almost always	http://personcentredcare.health.org.uk/sites/default/files/resources/ltc6_questionnaire.pdf	http://p3c.org.uk/prom-detail/28	245
				Long term conditions questionnaire (LTC-6)	[P] Care Planning	Care Planning	Care Co-ordination	Unspecified Care Co-ordination	5	Do you think the support and care you receive is joined up in a way that is working for you?	4 point Likert	Not at all, Rarely, Some of the time, Almost always	http://personcentredcare.health.org.uk/sites/default/files/resources/ltc6_questionnaire.pdf	http://p3c.org.uk/prom-detail/28	246
				Long term conditions questionnaire (LTC-6)	[P] Decision making	Decision making	Involvement in decision making		2	Were you involved as much as you wanted to be in decisions about your care or treatment?	4 point Likert	Not at all, Rarely, Some of the time, Almost always	http://personcentredcare.health.org.uk/sites/default/files/resources/ltc6_questionnaire.pdf	http://p3c.org.uk/prom-detail/28	247
				Long term conditions questionnaire (LTC-6)	[P] Information and Communication	Information and Communication	Information Gathering/Sharing		1	Did you discuss what is most important for you in managing your health?	4 point Likert	Not at all, Rarely, Some of the time, Almost always	http://personcentredcare.health.org.uk/sites/default/files/resources/ltc6_questionnaire.pdf	http://p3c.org.uk/prom-detail/28	248
				Long term conditions questionnaire (LTC-6)	[P] Information and Communication	Information and Communication	Information Gathering/Sharing		3	How would you describe the amount of information you received to help you manage your health?	4 point Likert	Not at all, Rarely, Some of the time, Almost always	http://personcentredcare.health.org.uk/sites/default/files/resources/ltc6_questionnaire.pdf	http://p3c.org.uk/prom-detail/28	249
				Matched Pair Instrument (MPI) (Patient Version)	[P] My Goals/outcomes	My Goals/outcomes	Empowerment/Activation		3	Encouraged me to express my thoughts concerning my health problems	---	---	https://www.ncbi.nlm.nih.gov/pubmed/17269944	http://p3c.org.uk/prom-detail/30	250
				Matched Pair Instrument (MPI) (Patient Version)	[P] My Goals/outcomes	My Goals/outcomes	Empowerment/Activation		8	Discussed treatment options with me	---	---	https://www.ncbi.nlm.nih.gov/pubmed/17269944	http://p3c.org.uk/prom-detail/30	251
				Matched Pair Instrument (MPI) (Patient Version)	[P] My Goals/outcomes	My Goals/outcomes	Empowerment/Activation		10	Checked to see if the treatment plan(s) was acceptable to me	---	---	https://www.ncbi.nlm.nih.gov/pubmed/17269944	http://p3c.org.uk/prom-detail/30	252
				Matched Pair Instrument (MPI) (Patient Version)	[P] My Goals/outcomes	My Goals/outcomes	Empowerment/Activation		12	Encouraged me to ask questions	---	---	https://www.ncbi.nlm.nih.gov/pubmed/17269944	http://p3c.org.uk/prom-detail/30	253
				Matched Pair Instrument (MPI) (Patient Version)	[P] My Goals/outcomes	My Goals/outcomes	Empowerment/Activation		14	Involved me in decisions as much as I wanted	---	---	https://www.ncbi.nlm.nih.gov/pubmed/17269944	http://p3c.org.uk/prom-detail/30	254
				Matched Pair Instrument (MPI) (Patient Version)	[P] My Goals/outcomes	My Goals/outcomes	Empowerment/Activation		16	Checked to be sure I understood everything	---	---	https://www.ncbi.nlm.nih.gov/pubmed/17269944	http://p3c.org.uk/prom-detail/30	255
				Matched Pair Instrument (MPI) (Patient Version)	[P] Information and Communication	Information and Communication	Information Gathering/Sharing		2	Discussed my reason(s) for coming today	---	---	https://www.ncbi.nlm.nih.gov/pubmed/17269944	http://p3c.org.uk/prom-detail/30	256
				Matched Pair Instrument (MPI) (Patient Version)	[P] Information and Communication	Information and Communication	Information Gathering/Sharing		3	Encouraged me to express my thoughts concerning my health problems	---	---	https://www.ncbi.nlm.nih.gov/pubmed/17269944	http://p3c.org.uk/prom-detail/30	257
				Matched Pair Instrument (MPI) (Patient Version)	[P] Information and Communication	Information and Communication	Information Gathering/Sharing		4	Listened carefully to what I had to say	---	---	https://www.ncbi.nlm.nih.gov/pubmed/17269944	http://p3c.org.uk/prom-detail/30	258
				Matched Pair Instrument (MPI) (Patient Version)	[P] Information and Communication	Information and Communication	Information Gathering/Sharing		5	Understood what I had to say	---	---	https://www.ncbi.nlm.nih.gov/pubmed/17269944	http://p3c.org.uk/prom-detail/30	259
				Matched Pair Instrument (MPI) (Patient Version)	[P] Information and Communication	Information and Communication	Information Gathering/Sharing		6	If a physical examination was required for your health concerns, the doctor fully explained what was done and why	---	---	https://www.ncbi.nlm.nih.gov/pubmed/17269944	http://p3c.org.uk/prom-detail/30	260
				Matched Pair Instrument (MPI) (Patient Version)	[P] Information and Communication	Information and Communication	Information Gathering/Sharing		7	Explained the lab tests needed (e.g. blood, X-rays, ultrasound, etc.)	---	---	https://www.ncbi.nlm.nih.gov/pubmed/17269944	http://p3c.org.uk/prom-detail/30	261
				Matched Pair Instrument (MPI) (Patient Version)	[P] Information and Communication	Information and Communication	Information Gathering/Sharing		8	Discussed treatment options with me	---	---	https://www.ncbi.nlm.nih.gov/pubmed/17269944	http://p3c.org.uk/prom-detail/30	262
				Matched Pair Instrument (MPI) (Patient Version)	[P] Information and Communication	Information and Communication	Information Gathering/Sharing		9	Gave me as much information as I wanted	---	---	https://www.ncbi.nlm.nih.gov/pubmed/17269944	http://p3c.org.uk/prom-detail/30	263
				Matched Pair Instrument (MPI) (Patient Version)	[P] Information and Communication	Information and Communication	Information Gathering/Sharing		11	Explained medication, if any, and side effects	---	---	https://www.ncbi.nlm.nih.gov/pubmed/17269944	http://p3c.org.uk/prom-detail/30	264
				Matched Pair Instrument (MPI) (Patient Version)	[P] Information and Communication	Information and Communication	Information Gathering/Sharing		12	Encouraged me to ask questions	---	---	https://www.ncbi.nlm.nih.gov/pubmed/17269944	http://p3c.org.uk/prom-detail/30	265
				Matched Pair Instrument (MPI) (Patient Version)	[P] Information and Communication	Information and Communication	Information Gathering/Sharing		13	Responded to my questions and concerns	---	---	https://www.ncbi.nlm.nih.gov/pubmed/17269944	http://p3c.org.uk/prom-detail/30	266
				Matched Pair Instrument (MPI) (Patient Version)	[P] Information and Communication	Information and Communication	Information Gathering/Sharing		16	Checked to be sure I understood everything	---	---	https://www.ncbi.nlm.nih.gov/pubmed/17269944	http://p3c.org.uk/prom-detail/30	267
				Matched Pair Instrument (MPI) (Patient Version)	[P] Decision making	Decision making	Involvement in decision making		8	Discussed treatment options with me	---	---	https://www.ncbi.nlm.nih.gov/pubmed/17269944	http://p3c.org.uk/prom-detail/30	268
				Matched Pair Instrument (MPI) (Patient Version)	[P] Decision making	Decision making	Involvement in decision making		10	Checked to see if the treatment plan(s) was acceptable to me	---	---	https://www.ncbi.nlm.nih.gov/pubmed/17269944	http://p3c.org.uk/prom-detail/30	269
				Matched Pair Instrument (MPI) (Patient Version)	[P] Decision making	Decision making	Involvement in decision making		14	Involved me in decisions as much as I wanted	---	---	https://www.ncbi.nlm.nih.gov/pubmed/17269944	http://p3c.org.uk/prom-detail/30	270
				Matched Pair Instrument (MPI) (Patient Version)	[P] Information and Communication	Information and Communication	Therapeutic relationship	PCCC behaviour and communication	1	Greeted me in a way that made me feel comfortable	---	---	https://www.ncbi.nlm.nih.gov/pubmed/17269944	http://p3c.org.uk/prom-detail/30	271
				Matched Pair Instrument (MPI) (Patient Version)	[P] Information and Communication	Information and Communication	Therapeutic relationship	PCCC behaviour and communication	3	Encouraged me to express my thoughts concerning my health problems	---	---	https://www.ncbi.nlm.nih.gov/pubmed/17269944	http://p3c.org.uk/prom-detail/30	272
				Matched Pair Instrument (MPI) (Patient Version)	[P] Information and Communication	Information and Communication	Therapeutic relationship	PCCC behaviour and communication	4	Listened carefully to what I had to say	---	---	https://www.ncbi.nlm.nih.gov/pubmed/17269944	http://p3c.org.uk/prom-detail/30	273
				Matched Pair Instrument (MPI) (Patient Version)	[P] Information and Communication	Information and Communication	Therapeutic relationship	PCCC behaviour and communication	17	Showed care and concern about me as a person	---	---	https://www.ncbi.nlm.nih.gov/pubmed/17269944	http://p3c.org.uk/prom-detail/30	274
				Matched Pair Instrument (MPI) (Patient Version)	[P] Medication	Medication			11	Explained medication, if any, and side effects	---	---	https://www.ncbi.nlm.nih.gov/pubmed/17269944	http://p3c.org.uk/prom-detail/30	275
				Norwegian Patient Experience Questionnaire (NorPEQ)	[P] Information and Communication	Information and Communication	Information Gathering/Sharing		1	Did the doctors talk to you in a way you could understand?	5 point Likert	Not at all, To a small extent, To some extent, To a large extent, To a very large extent	http://bmjopen.bmj.com/content/2/3/e000864.long	http://p3c.org.uk/prom-detail/31	276
				Norwegian Patient Experience Questionnaire (NorPEQ)	[P] Information and Communication	Information and Communication	Information Gathering/Sharing		5	Did you experience that the doctors and nursing staff were interested in your description of your own situation?	5 point Likert	Not at all, To a small extent, To some extent, To a large extent, To a very large extent	http://bmjopen.bmj.com/content/2/3/e000864.long	http://p3c.org.uk/prom-detail/31	277
				Norwegian Patient Experience Questionnaire (NorPEQ)	[P] Information and Communication	Information and Communication	Information Gathering/Sharing		6	Were you given the information you thought were necessary about how tests and examinations would be conducted?	5 point Likert	Not at all, To a small extent, To some extent, To a large extent, To a very large extent	http://bmjopen.bmj.com/content/2/3/e000864.long	http://p3c.org.uk/prom-detail/31	278
				The Dyadic OPTION Instrument	[P] My Goals/outcomes	My Goals/outcomes	Empowerment/Activation		4	Different options (including the possibility of doing nothing) were discussed.	4 point Likert	Strongly agree, Agree, Disagree, Strongly Disagree	http://ac.els-cdn.com/S0738399109002651/1-s2.0-S0738399109002651-main.pdf?_tid=b575244c-20cf-11e6-b4d5-00000aab0f26&acdnat=1463998905_7709ba9697a57ea38c62709a05ea487f	http://p3c.org.uk/prom-detail/32	279
				The Dyadic OPTION Instrument	[P] My Goals/outcomes	My Goals/outcomes	Empowerment/Activation		6	Ideas or expectations about managing the health problem were discussed.	4 point Likert	Strongly agree, Agree, Disagree, Strongly Disagree	http://ac.els-cdn.com/S0738399109002651/1-s2.0-S0738399109002651-main.pdf?_tid=b575244c-20cf-11e6-b4d5-00000aab0f26&acdnat=1463998905_7709ba9697a57ea38c62709a05ea487f	http://p3c.org.uk/prom-detail/32	280
				The Dyadic OPTION Instrument	[P] My Goals/outcomes	My Goals/outcomes	Empowerment/Activation		8	It was made sure that information had been understood.	4 point Likert	Strongly agree, Agree, Disagree, Strongly Disagree	http://ac.els-cdn.com/S0738399109002651/1-s2.0-S0738399109002651-main.pdf?_tid=b575244c-20cf-11e6-b4d5-00000aab0f26&acdnat=1463998905_7709ba9697a57ea38c62709a05ea487f	http://p3c.org.uk/prom-detail/32	281
				The Dyadic OPTION Instrument	[P] My Goals/outcomes	My Goals/outcomes	Empowerment/Activation		9	There were opportunities to ask questions.	4 point Likert	Strongly agree, Agree, Disagree, Strongly Disagree	http://ac.els-cdn.com/S0738399109002651/1-s2.0-S0738399109002651-main.pdf?_tid=b575244c-20cf-11e6-b4d5-00000aab0f26&acdnat=1463998905_7709ba9697a57ea38c62709a05ea487f	http://p3c.org.uk/prom-detail/32	282
				The Dyadic OPTION Instrument	[P] My Goals/outcomes	My Goals/outcomes	Empowerment/Activation		10	The preference to take part in the decision (or not) was respected.	4 point Likert	Strongly agree, Agree, Disagree, Strongly Disagree	http://ac.els-cdn.com/S0738399109002651/1-s2.0-S0738399109002651-main.pdf?_tid=b575244c-20cf-11e6-b4d5-00000aab0f26&acdnat=1463998905_7709ba9697a57ea38c62709a05ea487f	http://p3c.org.uk/prom-detail/32	283
				The Dyadic OPTION Instrument	[P] My Goals/outcomes	My Goals/outcomes	Empowerment/Activation		12	The possibility of coming back to the decision was discussed.	4 point Likert	Strongly agree, Agree, Disagree, Strongly Disagree	http://ac.els-cdn.com/S0738399109002651/1-s2.0-S0738399109002651-main.pdf?_tid=b575244c-20cf-11e6-b4d5-00000aab0f26&acdnat=1463998905_7709ba9697a57ea38c62709a05ea487f	http://p3c.org.uk/prom-detail/32	284
				The Dyadic OPTION Instrument	[P] Information and Communication	Information and Communication	Information Gathering/Sharing		3	Different sources of information (e.g. leaflets, websites, contact with other people) to help make the decision were offered.	4 point Likert	Strongly agree, Agree, Disagree, Strongly Disagree	http://ac.els-cdn.com/S0738399109002651/1-s2.0-S0738399109002651-main.pdf?_tid=b575244c-20cf-11e6-b4d5-00000aab0f26&acdnat=1463998905_7709ba9697a57ea38c62709a05ea487f	http://p3c.org.uk/prom-detail/32	285
				The Dyadic OPTION Instrument	[P] Information and Communication	Information and Communication	Information Gathering/Sharing		4	Different options (including the possibility of doing nothing) were discussed.	4 point Likert	Strongly agree, Agree, Disagree, Strongly Disagree	http://ac.els-cdn.com/S0738399109002651/1-s2.0-S0738399109002651-main.pdf?_tid=b575244c-20cf-11e6-b4d5-00000aab0f26&acdnat=1463998905_7709ba9697a57ea38c62709a05ea487f	http://p3c.org.uk/prom-detail/32	286
				The Dyadic OPTION Instrument	[P] Information and Communication	Information and Communication	Information Gathering/Sharing		5	The advantages, disadvantages and possible outcomes of options were discussed.	4 point Likert	Strongly agree, Agree, Disagree, Strongly Disagree	http://ac.els-cdn.com/S0738399109002651/1-s2.0-S0738399109002651-main.pdf?_tid=b575244c-20cf-11e6-b4d5-00000aab0f26&acdnat=1463998905_7709ba9697a57ea38c62709a05ea487f	http://p3c.org.uk/prom-detail/32	287
				The Dyadic OPTION Instrument	[P] Information and Communication	Information and Communication	Information Gathering/Sharing		8	It was made sure that information had been understood.	4 point Likert	Strongly agree, Agree, Disagree, Strongly Disagree	http://ac.els-cdn.com/S0738399109002651/1-s2.0-S0738399109002651-main.pdf?_tid=b575244c-20cf-11e6-b4d5-00000aab0f26&acdnat=1463998905_7709ba9697a57ea38c62709a05ea487f	http://p3c.org.uk/prom-detail/32	288
				The Dyadic OPTION Instrument	[P] Information and Communication	Information and Communication	Information Gathering/Sharing		9	There were opportunities to ask questions.	4 point Likert	Strongly agree, Agree, Disagree, Strongly Disagree	http://ac.els-cdn.com/S0738399109002651/1-s2.0-S0738399109002651-main.pdf?_tid=b575244c-20cf-11e6-b4d5-00000aab0f26&acdnat=1463998905_7709ba9697a57ea38c62709a05ea487f	http://p3c.org.uk/prom-detail/32	289
				The Dyadic OPTION Instrument	[P] Decision making	Decision making	Involvement in decision making		1	A health problem was identified, where it was made clear that a decision was needed.	4 point Likert	Strongly agree, Agree, Disagree, Strongly Disagree	http://ac.els-cdn.com/S0738399109002651/1-s2.0-S0738399109002651-main.pdf?_tid=b575244c-20cf-11e6-b4d5-00000aab0f26&acdnat=1463998905_7709ba9697a57ea38c62709a05ea487f	http://p3c.org.uk/prom-detail/32	290
				The Dyadic OPTION Instrument	[P] Decision making	Decision making	Involvement in decision making		2	More than one way to manage the health problem was described.	4 point Likert	Strongly agree, Agree, Disagree, Strongly Disagree	http://ac.els-cdn.com/S0738399109002651/1-s2.0-S0738399109002651-main.pdf?_tid=b575244c-20cf-11e6-b4d5-00000aab0f26&acdnat=1463998905_7709ba9697a57ea38c62709a05ea487f	http://p3c.org.uk/prom-detail/32	291
				The Dyadic OPTION Instrument	[P] Decision making	Decision making	Involvement in decision making		3	Different sources of information (e.g. leaflets, websites, contact with other people) to help make the decision were offered.	4 point Likert	Strongly agree, Agree, Disagree, Strongly Disagree	http://ac.els-cdn.com/S0738399109002651/1-s2.0-S0738399109002651-main.pdf?_tid=b575244c-20cf-11e6-b4d5-00000aab0f26&acdnat=1463998905_7709ba9697a57ea38c62709a05ea487f	http://p3c.org.uk/prom-detail/32	292
				The Dyadic OPTION Instrument	[P] Decision making	Decision making	Involvement in decision making		4	Different options (including the possibility of doing nothing) were discussed.	4 point Likert	Strongly agree, Agree, Disagree, Strongly Disagree	http://ac.els-cdn.com/S0738399109002651/1-s2.0-S0738399109002651-main.pdf?_tid=b575244c-20cf-11e6-b4d5-00000aab0f26&acdnat=1463998905_7709ba9697a57ea38c62709a05ea487f	http://p3c.org.uk/prom-detail/32	293
				The Dyadic OPTION Instrument	[P] Decision making	Decision making	Involvement in decision making		5	The advantages, disadvantages and possible outcomes of options were discussed.	4 point Likert	Strongly agree, Agree, Disagree, Strongly Disagree	http://ac.els-cdn.com/S0738399109002651/1-s2.0-S0738399109002651-main.pdf?_tid=b575244c-20cf-11e6-b4d5-00000aab0f26&acdnat=1463998905_7709ba9697a57ea38c62709a05ea487f	http://p3c.org.uk/prom-detail/32	294
				The Dyadic OPTION Instrument	[P] Decision making	Decision making	Involvement in decision making		6	Ideas or expectations about managing the health problem were discussed.	4 point Likert	Strongly agree, Agree, Disagree, Strongly Disagree	http://ac.els-cdn.com/S0738399109002651/1-s2.0-S0738399109002651-main.pdf?_tid=b575244c-20cf-11e6-b4d5-00000aab0f26&acdnat=1463998905_7709ba9697a57ea38c62709a05ea487f	http://p3c.org.uk/prom-detail/32	295
				The Dyadic OPTION Instrument	[P] Decision making	Decision making	Involvement in decision making		7	Concerns or worries about managing the health problem were discussed.	4 point Likert	Strongly agree, Agree, Disagree, Strongly Disagree	http://ac.els-cdn.com/S0738399109002651/1-s2.0-S0738399109002651-main.pdf?_tid=b575244c-20cf-11e6-b4d5-00000aab0f26&acdnat=1463998905_7709ba9697a57ea38c62709a05ea487f	http://p3c.org.uk/prom-detail/32	296
				The Dyadic OPTION Instrument	[P] Decision making	Decision making	Involvement in decision making		8	It was made sure that information had been understood.	4 point Likert	Strongly agree, Agree, Disagree, Strongly Disagree	http://ac.els-cdn.com/S0738399109002651/1-s2.0-S0738399109002651-main.pdf?_tid=b575244c-20cf-11e6-b4d5-00000aab0f26&acdnat=1463998905_7709ba9697a57ea38c62709a05ea487f	http://p3c.org.uk/prom-detail/32	297
				The Dyadic OPTION Instrument	[P] Decision making	Decision making	Involvement in decision making		9	There were opportunities to ask questions.	4 point Likert	Strongly agree, Agree, Disagree, Strongly Disagree	http://ac.els-cdn.com/S0738399109002651/1-s2.0-S0738399109002651-main.pdf?_tid=b575244c-20cf-11e6-b4d5-00000aab0f26&acdnat=1463998905_7709ba9697a57ea38c62709a05ea487f	http://p3c.org.uk/prom-detail/32	298
				The Dyadic OPTION Instrument	[P] Decision making	Decision making	Involvement in decision making		10	The preference to take part in the decision (or not) was respected.	4 point Likert	Strongly agree, Agree, Disagree, Strongly Disagree	http://ac.els-cdn.com/S0738399109002651/1-s2.0-S0738399109002651-main.pdf?_tid=b575244c-20cf-11e6-b4d5-00000aab0f26&acdnat=1463998905_7709ba9697a57ea38c62709a05ea487f	http://p3c.org.uk/prom-detail/32	299
				The Dyadic OPTION Instrument	[P] Decision making	Decision making	Involvement in decision making		11	During the consultation, a decision was made; or there was an agreement to postpone making the decision.	4 point Likert	Strongly agree, Agree, Disagree, Strongly Disagree	http://ac.els-cdn.com/S0738399109002651/1-s2.0-S0738399109002651-main.pdf?_tid=b575244c-20cf-11e6-b4d5-00000aab0f26&acdnat=1463998905_7709ba9697a57ea38c62709a05ea487f	http://p3c.org.uk/prom-detail/32	300
				The Dyadic OPTION Instrument	[P] Decision making	Decision making	Involvement in decision making		12	The possibility of coming back to the decision was discussed.	4 point Likert	Strongly agree, Agree, Disagree, Strongly Disagree	http://ac.els-cdn.com/S0738399109002651/1-s2.0-S0738399109002651-main.pdf?_tid=b575244c-20cf-11e6-b4d5-00000aab0f26&acdnat=1463998905_7709ba9697a57ea38c62709a05ea487f	http://p3c.org.uk/prom-detail/32	301
				The Dyadic OPTION Instrument	[P] My Goals/outcomes	My Goals/outcomes	Self-Management		6	Ideas or expectations about managing the health problem were discussed.	4 point Likert	Strongly agree, Agree, Disagree, Strongly Disagree	http://ac.els-cdn.com/S0738399109002651/1-s2.0-S0738399109002651-main.pdf?_tid=b575244c-20cf-11e6-b4d5-00000aab0f26&acdnat=1463998905_7709ba9697a57ea38c62709a05ea487f	http://p3c.org.uk/prom-detail/32	302
				Oncology Patients' Perceptions of the Quality of Nursing Care Scale (OPPQNCS)	[P] Care Planning	Care Planning	Case Manager/key person		13	The nurses told me which nurse was primarily responsible for coordinating my care	6 point Likert	Always, Almost always, Often, Sometimes, Almost Never, Never	http://www.faculty.umb.edu/laurel_radwin/oppqncs%20versions.htm	http://p3c.org.uk/prom-detail/357	303
				Oncology Patients' Perceptions of the Quality of Nursing Care Scale (OPPQNCS)	[P] Transitions	Transitions	Continuity of care		12	The nurses arranged for the same nurses to care for me regularly	6 point Likert	Always, Almost always, Often, Sometimes, Almost Never, Never	http://www.faculty.umb.edu/laurel_radwin/oppqncs%20versions.htm	http://p3c.org.uk/prom-detail/357	304
				Oncology Patients' Perceptions of the Quality of Nursing Care Scale (OPPQNCS)	[P] My Goals/outcomes	My Goals/outcomes	Empowerment/Activation		10	The nurses encouraged me to actively participate in my care	6 point Likert	Always, Almost always, Often, Sometimes, Almost Never, Never	http://www.faculty.umb.edu/laurel_radwin/oppqncs%20versions.htm	http://p3c.org.uk/prom-detail/357	305
				Oncology Patients' Perceptions of the Quality of Nursing Care Scale (OPPQNCS)	[P] Information and Communication	Information and Communication	Information Gathering/Sharing		1	The nurse took time to answer my questions	6 point Likert	Always, Almost always, Often, Sometimes, Almost Never, Never	http://www.faculty.umb.edu/laurel_radwin/oppqncs%20versions.htm	http://p3c.org.uk/prom-detail/357	306
				Oncology Patients' Perceptions of the Quality of Nursing Care Scale (OPPQNCS)	[P] Information and Communication	Information and Communication	Information Gathering/Sharing		2	the nurse made sure I had what I needed	6 point Likert	Always, Almost always, Often, Sometimes, Almost Never, Never	http://www.faculty.umb.edu/laurel_radwin/oppqncs%20versions.htm	http://p3c.org.uk/prom-detail/357	307
				Oncology Patients' Perceptions of the Quality of Nursing Care Scale (OPPQNCS)	[P] Information and Communication	Information and Communication	Information Gathering/Sharing		6	The nurses helped me get the information I wanted	6 point Likert	Always, Almost always, Often, Sometimes, Almost Never, Never	http://www.faculty.umb.edu/laurel_radwin/oppqncs%20versions.htm	http://p3c.org.uk/prom-detail/357	308
				Oncology Patients' Perceptions of the Quality of Nursing Care Scale (OPPQNCS)	[P] Information and Communication	Information and Communication	Information Gathering/Sharing		7	The nurses knew what I had been through	6 point Likert	Always, Almost always, Often, Sometimes, Almost Never, Never	http://www.faculty.umb.edu/laurel_radwin/oppqncs%20versions.htm	http://p3c.org.uk/prom-detail/357	309
				Oncology Patients' Perceptions of the Quality of Nursing Care Scale (OPPQNCS)	[P] Information and Communication	Information and Communication	Information Gathering/Sharing		14	The nurse gave me accurate explanations about my care	6 point Likert	Always, Almost always, Often, Sometimes, Almost Never, Never	http://www.faculty.umb.edu/laurel_radwin/oppqncs%20versions.htm	http://p3c.org.uk/prom-detail/357	310
				Oncology Patients' Perceptions of the Quality of Nursing Care Scale (OPPQNCS)	[P] Decision making	Decision making	Involvement in decision making		8	The nurses discussed care options with me	6 point Likert	Always, Almost always, Often, Sometimes, Almost Never, Never	http://www.faculty.umb.edu/laurel_radwin/oppqncs%20versions.htm	http://p3c.org.uk/prom-detail/357	311
				Oncology Patients' Perceptions of the Quality of Nursing Care Scale (OPPQNCS)	[P] Information and Communication	Information and Communication	Knowledge of patient/familiarity		7	The nurses knew what I had been through	6 point Likert	Always, Almost always, Often, Sometimes, Almost Never, Never	http://www.faculty.umb.edu/laurel_radwin/oppqncs%20versions.htm	http://p3c.org.uk/prom-detail/357	312
				Oncology Patients' Perceptions of the Quality of Nursing Care Scale (OPPQNCS)	[P] Information and Communication	Information and Communication	Therapeutic relationship	PCCC behaviour and communication	3	The nurses comforted me when I needed it	6 point Likert	Always, Almost always, Often, Sometimes, Almost Never, Never	http://www.faculty.umb.edu/laurel_radwin/oppqncs%20versions.htm	http://p3c.org.uk/prom-detail/357	313
				Oncology Patients' Perceptions of the Quality of Nursing Care Scale (OPPQNCS)	[P] Information and Communication	Information and Communication	Therapeutic relationship	PCCC behaviour and communication	4	The nurses were genuinely concerned about me	6 point Likert	Always, Almost always, Often, Sometimes, Almost Never, Never	http://www.faculty.umb.edu/laurel_radwin/oppqncs%20versions.htm	http://p3c.org.uk/prom-detail/357	314
				Oncology Patients' Perceptions of the Quality of Nursing Care Scale (OPPQNCS)	[P] Information and Communication	Information and Communication	Therapeutic relationship	PCCC behaviour and communication	5	The nurses respected my dignity	6 point Likert	Always, Almost always, Often, Sometimes, Almost Never, Never	http://www.faculty.umb.edu/laurel_radwin/oppqncs%20versions.htm	http://p3c.org.uk/prom-detail/357	315
				Oncology Patients' Perceptions of the Quality of Nursing Care Scale (OPPQNCS)	[P] Information and Communication	Information and Communication	Therapeutic relationship	PCCC behaviour and communication	7	The nurses knew what I had been through	6 point Likert	Always, Almost always, Often, Sometimes, Almost Never, Never	http://www.faculty.umb.edu/laurel_radwin/oppqncs%20versions.htm	http://p3c.org.uk/prom-detail/357	316
				Oncology Patients' Perceptions of the Quality of Nursing Care Scale (OPPQNCS)	[P] Information and Communication	Information and Communication	Therapeutic relationship	PCCC behaviour and communication	9	The nurses knew how to help me when things were bothering me	6 point Likert	Always, Almost always, Often, Sometimes, Almost Never, Never	http://www.faculty.umb.edu/laurel_radwin/oppqncs%20versions.htm	http://p3c.org.uk/prom-detail/357	317
				Oncology Patients' Perceptions of the Quality of Nursing Care Scale (OPPQNCS)	[P] Information and Communication	Information and Communication	Therapeutic relationship	PCCC behaviour and communication	12	The nurses arranged for the same nurses to care for me regularly	6 point Likert	Always, Almost always, Often, Sometimes, Almost Never, Never	http://www.faculty.umb.edu/laurel_radwin/oppqncs%20versions.htm	http://p3c.org.uk/prom-detail/357	318
				Oncology Patients' Perceptions of the Quality of Nursing Care Scale (OPPQNCS)	[P] Care Planning	Care Planning	Single point of contact		11	The nurses told me which nurse was taking over when they were not there	6 point Likert	Always, Almost always, Often, Sometimes, Almost Never, Never	http://www.faculty.umb.edu/laurel_radwin/oppqncs%20versions.htm	http://p3c.org.uk/prom-detail/357	319
				Oncology Patients' Perceptions of the Quality of Nursing Care Scale (OPPQNCS)	[P] Care Planning	Care Planning	Single point of contact		12	The nurses arranged for the same nurses to care for me regularly	6 point Likert	Always, Almost always, Often, Sometimes, Almost Never, Never	http://www.faculty.umb.edu/laurel_radwin/oppqncs%20versions.htm	http://p3c.org.uk/prom-detail/357	320
				Oncology Patients' Perceptions of the Quality of Nursing Care Scale (OPPQNCS)	[P] Care Planning	Care Planning	Single point of contact		13	The nurses told me which nurse was primarily responsible for coordinating my care	6 point Likert	Always, Almost always, Often, Sometimes, Almost Never, Never	http://www.faculty.umb.edu/laurel_radwin/oppqncs%20versions.htm	http://p3c.org.uk/prom-detail/357	321
				Oncology Patients' Perceptions of the Quality of Nursing Care Scale (OPPQNCS)	[P] Care Planning	Care Planning	Care Co-ordination	Within Teams Care Co-ordination	11	The nurses told me which nurse was taking over when they were not there	6 point Likert	Always, Almost always, Often, Sometimes, Almost Never, Never	http://www.faculty.umb.edu/laurel_radwin/oppqncs%20versions.htm	http://p3c.org.uk/prom-detail/357	322
				Oncology Patients' Perceptions of the Quality of Nursing Care Scale (OPPQNCS)	[P] Care Planning	Care Planning	Care Co-ordination	Within Teams Care Co-ordination	13	The nurses told me which nurse was primarily responsible for coordinating my care	6 point Likert	Always, Almost always, Often, Sometimes, Almost Never, Never	http://www.faculty.umb.edu/laurel_radwin/oppqncs%20versions.htm	http://p3c.org.uk/prom-detail/357	323
				Patient assessment of chronic illness care (PACIC)	[P] Care Planning	Care Planning	Care Co-ordination	Unspecified Care Co-ordination	5	satisfied that my care was well organised	5 point Likert	Almost never, Generally not, Sometimes, Most of the time, Almost always	http://www.improvingchroniccare.org/downloads/pacic_copy1.pdf	http://p3c.org.uk/prom-detail/37	324
				Patient assessment of chronic illness care (PACIC)	[P] Care Planning	Care Planning	Care Co-ordination	Unspecified Care Co-ordination	18	Referred to a dietitian, health educator, or counsellor	5 point Likert	Almost never, Generally not, Sometimes, Most of the time, Almost always	http://www.improvingchroniccare.org/downloads/pacic_copy1.pdf	http://p3c.org.uk/prom-detail/37	325
				Patient assessment of chronic illness care (PACIC)	[P] Care Planning	Care Planning	Care Co-ordination	Unspecified Care Co-ordination	19	Told how my visits with other types of doctors, like the eye doctor or surgeon, helped my treatment	5 point Likert	Almost never, Generally not, Sometimes, Most of the time, Almost always	http://www.improvingchroniccare.org/downloads/pacic_copy1.pdf	http://p3c.org.uk/prom-detail/37	326
				Patient assessment of chronic illness care (PACIC)	[P] Care Planning	Care Planning	Generic Care Planning		1	Ask for my ideas when we make a treatment plan	5 point Likert	Almost never, Generally not, Sometimes, Most of the time, Almost always	http://www.improvingchroniccare.org/downloads/pacic_copy1.pdf	http://p3c.org.uk/prom-detail/37	327
				Patient assessment of chronic illness care (PACIC)	[P] Care Planning	Care Planning	Generic Care Planning		9	Given a copy of my treatment plan	5 point Likert	Almost never, Generally not, Sometimes, Most of the time, Almost always	http://www.improvingchroniccare.org/downloads/pacic_copy1.pdf	http://p3c.org.uk/prom-detail/37	328
				Patient assessment of chronic illness care (PACIC)	[P] Care Planning	Care Planning	Generic Care Planning		13	Helped to make a treatment plan that I could do in my daily life	5 point Likert	Almost never, Generally not, Sometimes, Most of the time, Almost always	http://www.improvingchroniccare.org/downloads/pacic_copy1.pdf	http://p3c.org.uk/prom-detail/37	329
				Patient assessment of chronic illness care (PACIC)	[P] Care Planning	Care Planning	Generic Care Planning		14	Helped to plan ahead so I could take care of my illness even in hard times	5 point Likert	Almost never, Generally not, Sometimes, Most of the time, Almost always	http://www.improvingchroniccare.org/downloads/pacic_copy1.pdf	http://p3c.org.uk/prom-detail/37	330
				Patient assessment of chronic illness care (PACIC)	[P] Transitions	Transitions	Continuity of care		16	Contacted after a visit to see how things were going	5 point Likert	Almost never, Generally not, Sometimes, Most of the time, Almost always	http://www.improvingchroniccare.org/downloads/pacic_copy1.pdf	http://p3c.org.uk/prom-detail/37	331
				Patient assessment of chronic illness care (PACIC)	[P] My Goals/outcomes	My Goals/outcomes	Empowerment/Activation		1	Ask for my ideas when we make a treatment plan	5 point Likert	Almost never, Generally not, Sometimes, Most of the time, Almost always	http://www.improvingchroniccare.org/downloads/pacic_copy1.pdf	http://p3c.org.uk/prom-detail/37	332
				Patient assessment of chronic illness care (PACIC)	[P] My Goals/outcomes	My Goals/outcomes	Empowerment/Activation		4	Given a written list of things I should do to improve my health	5 point Likert	Almost never, Generally not, Sometimes, Most of the time, Almost always	http://www.improvingchroniccare.org/downloads/pacic_copy1.pdf	http://p3c.org.uk/prom-detail/37	333
				Patient assessment of chronic illness care (PACIC)	[P] My Goals/outcomes	My Goals/outcomes	Empowerment/Activation		6	Shown how what I did to take care of my illness influenced my condition	5 point Likert	Almost never, Generally not, Sometimes, Most of the time, Almost always	http://www.improvingchroniccare.org/downloads/pacic_copy1.pdf	http://p3c.org.uk/prom-detail/37	334
				Patient assessment of chronic illness care (PACIC)	[P] My Goals/outcomes	My Goals/outcomes	Empowerment/Activation		9	Given a copy of my treatment plan	5 point Likert	Almost never, Generally not, Sometimes, Most of the time, Almost always	http://www.improvingchroniccare.org/downloads/pacic_copy1.pdf	http://p3c.org.uk/prom-detail/37	335
				Patient assessment of chronic illness care (PACIC)	[P] My Goals/outcomes	My Goals/outcomes	Empowerment/Activation		10	Encouraged to go to a specific group or class to help me cope with my chronic illness	5 point Likert	Almost never, Generally not, Sometimes, Most of the time, Almost always	http://www.improvingchroniccare.org/downloads/pacic_copy1.pdf	http://p3c.org.uk/prom-detail/37	336
				Patient assessment of chronic illness care (PACIC)	[P] My Goals/outcomes	My Goals/outcomes	Empowerment/Activation		13	Helped to make a treatment plan that I could do in my daily life	5 point Likert	Almost never, Generally not, Sometimes, Most of the time, Almost always	http://www.improvingchroniccare.org/downloads/pacic_copy1.pdf	http://p3c.org.uk/prom-detail/37	337
				Patient assessment of chronic illness care (PACIC)	[P] My Goals/outcomes	My Goals/outcomes	Empowerment/Activation		14	Helped to plan ahead so I could take care of my illness even in hard times	5 point Likert	Almost never, Generally not, Sometimes, Most of the time, Almost always	http://www.improvingchroniccare.org/downloads/pacic_copy1.pdf	http://p3c.org.uk/prom-detail/37	338
				Patient assessment of chronic illness care (PACIC)	[P] My Goals/outcomes	My Goals/outcomes	Empowerment/Activation		17	Encouraged to attend programs in the community that could help me	5 point Likert	Almost never, Generally not, Sometimes, Most of the time, Almost always	http://www.improvingchroniccare.org/downloads/pacic_copy1.pdf	http://p3c.org.uk/prom-detail/37	339
				Patient assessment of chronic illness care (PACIC)	[P] My Goals/outcomes	My Goals/outcomes	Empowerment/Activation		19	Told how my visits with other types of doctors, like the eye doctor or surgeon, helped my treatment	5 point Likert	Almost never, Generally not, Sometimes, Most of the time, Almost always	http://www.improvingchroniccare.org/downloads/pacic_copy1.pdf	http://p3c.org.uk/prom-detail/37	340
				Patient assessment of chronic illness care (PACIC)	[P] My Goals/outcomes	My Goals/outcomes	Goal Setting		4	Given a written list of things I should do to improve my health	5 point Likert	Almost never, Generally not, Sometimes, Most of the time, Almost always	http://www.improvingchroniccare.org/downloads/pacic_copy1.pdf	http://p3c.org.uk/prom-detail/37	341
				Patient assessment of chronic illness care (PACIC)	[P] My Goals/outcomes	My Goals/outcomes	Goal Setting		7	Ask to talk about my goals in caring for my illness	5 point Likert	Almost never, Generally not, Sometimes, Most of the time, Almost always	http://www.improvingchroniccare.org/downloads/pacic_copy1.pdf	http://p3c.org.uk/prom-detail/37	342
				Patient assessment of chronic illness care (PACIC)	[P] My Goals/outcomes	My Goals/outcomes	Goal Setting		8	Helped to set specific goals to improve my eating or exercise	5 point Likert	Almost never, Generally not, Sometimes, Most of the time, Almost always	http://www.improvingchroniccare.org/downloads/pacic_copy1.pdf	http://p3c.org.uk/prom-detail/37	343
				Patient assessment of chronic illness care (PACIC)	[P] Information and Communication	Information and Communication	Information Gathering/Sharing		3	Asked to talk about problems with my medicine or their effects	5 point Likert	Almost never, Generally not, Sometimes, Most of the time, Almost always	http://www.improvingchroniccare.org/downloads/pacic_copy1.pdf	http://p3c.org.uk/prom-detail/37	344
				Patient assessment of chronic illness care (PACIC)	[P] Information and Communication	Information and Communication	Information Gathering/Sharing		11	Asked questions, either directly or on a survey, about my health habits	5 point Likert	Almost never, Generally not, Sometimes, Most of the time, Almost always	http://www.improvingchroniccare.org/downloads/pacic_copy1.pdf	http://p3c.org.uk/prom-detail/37	345
				Patient assessment of chronic illness care (PACIC)	[P] Information and Communication	Information and Communication	Information Gathering/Sharing		19	Told how my visits with other types of doctors, like the eye doctor or surgeon, helped my treatment	5 point Likert	Almost never, Generally not, Sometimes, Most of the time, Almost always	http://www.improvingchroniccare.org/downloads/pacic_copy1.pdf	http://p3c.org.uk/prom-detail/37	346
				Patient assessment of chronic illness care (PACIC)	[P] Information and Communication	Information and Communication	Information Gathering/Sharing		20	Asked how my visits with other doctors are going	5 point Likert	Almost never, Generally not, Sometimes, Most of the time, Almost always	http://www.improvingchroniccare.org/downloads/pacic_copy1.pdf	http://p3c.org.uk/prom-detail/37	347
				Patient assessment of chronic illness care (PACIC)	[P] Decision making	Decision making	Involvement in decision making		2	Given choices about treatment to think about	5 point Likert	Almost never, Generally not, Sometimes, Most of the time, Almost always	http://www.improvingchroniccare.org/downloads/pacic_copy1.pdf	http://p3c.org.uk/prom-detail/37	348
				Patient assessment of chronic illness care (PACIC)	[P] Decision making	Decision making	Involvement in decision making		13	Helped to make a treatment plan that I could do in my daily life	5 point Likert	Almost never, Generally not, Sometimes, Most of the time, Almost always	http://www.improvingchroniccare.org/downloads/pacic_copy1.pdf	http://p3c.org.uk/prom-detail/37	349
				Patient assessment of chronic illness care (PACIC)	[P] Information and Communication	Information and Communication	Knowledge of patient/familiarity		12	Sure that my doctor or nurse thought about my values and my traditions when they recommended treatment for me	5 point Likert	Almost never, Generally not, Sometimes, Most of the time, Almost always	http://www.improvingchroniccare.org/downloads/pacic_copy1.pdf	http://p3c.org.uk/prom-detail/37	350
				Patient assessment of chronic illness care (PACIC)	[P] Information and Communication	Information and Communication	Therapeutic relationship	PCCC behaviour and communication	12	Sure that my doctor or nurse thought about my values and my traditions when they recommended treatment for me	5 point Likert	Almost never, Generally not, Sometimes, Most of the time, Almost always	http://www.improvingchroniccare.org/downloads/pacic_copy1.pdf	http://p3c.org.uk/prom-detail/37	351
				Patient assessment of chronic illness care (PACIC)	[P] Information and Communication	Information and Communication	Therapeutic relationship	PCCC behaviour and communication	15	Asked how my chronic illness affects my life	5 point Likert	Almost never, Generally not, Sometimes, Most of the time, Almost always	http://www.improvingchroniccare.org/downloads/pacic_copy1.pdf	http://p3c.org.uk/prom-detail/37	352
				Patient assessment of chronic illness care (PACIC)	[P] Information and Communication	Information and Communication	Therapeutic relationship	PCCC behaviour and communication	16	Contacted after a visit to see how things were going	5 point Likert	Almost never, Generally not, Sometimes, Most of the time, Almost always	http://www.improvingchroniccare.org/downloads/pacic_copy1.pdf	http://p3c.org.uk/prom-detail/37	353
				Patient assessment of chronic illness care (PACIC)	[P] Information and Communication	Information and Communication	Therapeutic relationship	PCCC behaviour and communication	20	Asked how my visits with other doctors are going	5 point Likert	Almost never, Generally not, Sometimes, Most of the time, Almost always	http://www.improvingchroniccare.org/downloads/pacic_copy1.pdf	http://p3c.org.uk/prom-detail/37	354
				Patient assessment of chronic illness care (PACIC)	[P] My Goals/outcomes	My Goals/outcomes	Self-Management		4	Given a written list of things I should do to improve my health	5 point Likert	Almost never, Generally not, Sometimes, Most of the time, Almost always	http://www.improvingchroniccare.org/downloads/pacic_copy1.pdf	http://p3c.org.uk/prom-detail/37	355
				Patient assessment of chronic illness care (PACIC)	[P] My Goals/outcomes	My Goals/outcomes	Self-Management		6	Shown how what I did to take care of my illness influenced my condition	5 point Likert	Almost never, Generally not, Sometimes, Most of the time, Almost always	http://www.improvingchroniccare.org/downloads/pacic_copy1.pdf	http://p3c.org.uk/prom-detail/37	356
				Patient assessment of chronic illness care (PACIC)	[P] My Goals/outcomes	My Goals/outcomes	Self-Management		9	Given a copy of my treatment plan	5 point Likert	Almost never, Generally not, Sometimes, Most of the time, Almost always	http://www.improvingchroniccare.org/downloads/pacic_copy1.pdf	http://p3c.org.uk/prom-detail/37	357
				Patient assessment of chronic illness care (PACIC)	[P] My Goals/outcomes	My Goals/outcomes	Self-Management		10	Encouraged to go to a specific group or class to help me cope with my chronic illness	5 point Likert	Almost never, Generally not, Sometimes, Most of the time, Almost always	http://www.improvingchroniccare.org/downloads/pacic_copy1.pdf	http://p3c.org.uk/prom-detail/37	358
				Patient assessment of chronic illness care (PACIC)	[P] My Goals/outcomes	My Goals/outcomes	Self-Management		13	Helped to make a treatment plan that I could do in my daily life	5 point Likert	Almost never, Generally not, Sometimes, Most of the time, Almost always	http://www.improvingchroniccare.org/downloads/pacic_copy1.pdf	http://p3c.org.uk/prom-detail/37	359
				Patient assessment of chronic illness care (PACIC)	[P] My Goals/outcomes	My Goals/outcomes	Self-Management		14	Helped to plan ahead so I could take care of my illness even in hard times	5 point Likert	Almost never, Generally not, Sometimes, Most of the time, Almost always	http://www.improvingchroniccare.org/downloads/pacic_copy1.pdf	http://p3c.org.uk/prom-detail/37	360
				Patient assessment of chronic illness care (PACIC)	[P] Medication	Medication			3	Asked to talk about problems with my medicine or their effects	5 point Likert	Almost never, Generally not, Sometimes, Most of the time, Almost always	http://www.improvingchroniccare.org/downloads/pacic_copy1.pdf	http://p3c.org.uk/prom-detail/37	361
				Patient assessment of chronic illness care (PACIC)	[P] My Goals/outcomes	My Goals/outcomes	Self-Management		17	Encouraged to attend programs in the community that could help me	5 point Likert	Almost never, Generally not, Sometimes, Most of the time, Almost always	http://www.improvingchroniccare.org/downloads/pacic_copy1.pdf	http://p3c.org.uk/prom-detail/37	362
				Patient Centred Inpatient Scale (P-CIS)	[P] My Goals/outcomes	My Goals/outcomes	Empowerment/Activation		5	I felt as though the staff and I were partners in the whole process of my care	http://www.publish.csiro.au/?act=view_file&file_id=AH080496.pdf	http://p3c.org.uk/prom-detail/43	http://www.publish.csiro.au/?act=view_file&file_id=AH080496.pdf	http://p3c.org.uk/prom-detail/43	363
				Patient Centred Inpatient Scale (P-CIS)	[P] My Goals/outcomes	My Goals/outcomes	Empowerment/Activation		6	Nobody asked me what I thought about my treatment	http://www.publish.csiro.au/?act=view_file&file_id=AH080496.pdf	http://p3c.org.uk/prom-detail/43	http://www.publish.csiro.au/?act=view_file&file_id=AH080496.pdf	http://p3c.org.uk/prom-detail/43	364
				Patient Centred Inpatient Scale (P-CIS)	[P] My Goals/outcomes	My Goals/outcomes	Empowerment/Activation		7	The nurses didn’t seem to listen to what I said	http://www.publish.csiro.au/?act=view_file&file_id=AH080496.pdf	http://p3c.org.uk/prom-detail/43	http://www.publish.csiro.au/?act=view_file&file_id=AH080496.pdf	http://p3c.org.uk/prom-detail/43	365
				Patient Centred Inpatient Scale (P-CIS)	[P] My Goals/outcomes	My Goals/outcomes	Empowerment/Activation		8	The nurses always listened attentively to what I said	http://www.publish.csiro.au/?act=view_file&file_id=AH080496.pdf	http://p3c.org.uk/prom-detail/43	http://www.publish.csiro.au/?act=view_file&file_id=AH080496.pdf	http://p3c.org.uk/prom-detail/43	366
				Patient Centred Inpatient Scale (P-CIS)	[P] My Goals/outcomes	My Goals/outcomes	Empowerment/Activation		9	At times I felt the doctors did not want me to ask questions	http://www.publish.csiro.au/?act=view_file&file_id=AH080496.pdf	http://p3c.org.uk/prom-detail/43	http://www.publish.csiro.au/?act=view_file&file_id=AH080496.pdf	http://p3c.org.uk/prom-detail/43	367
				Patient Centred Inpatient Scale (P-CIS)	[P] My Goals/outcomes	My Goals/outcomes	Empowerment/Activation		11	I was sometimes left waiting, not knowing what was going on	http://www.publish.csiro.au/?act=view_file&file_id=AH080496.pdf	http://p3c.org.uk/prom-detail/43	http://www.publish.csiro.au/?act=view_file&file_id=AH080496.pdf	http://p3c.org.uk/prom-detail/43	368
				Patient Centred Inpatient Scale (P-CIS)	[P] Information and Communication	Information and Communication	Information Gathering/Sharing		6	Nobody asked me what I thought about my treatment	http://www.publish.csiro.au/?act=view_file&file_id=AH080496.pdf	http://p3c.org.uk/prom-detail/43	http://www.publish.csiro.au/?act=view_file&file_id=AH080496.pdf	http://p3c.org.uk/prom-detail/43	369
				Patient Centred Inpatient Scale (P-CIS)	[P] Information and Communication	Information and Communication	Information Gathering/Sharing		7	The nurses didn’t seem to listen to what I said	http://www.publish.csiro.au/?act=view_file&file_id=AH080496.pdf	http://p3c.org.uk/prom-detail/43	http://www.publish.csiro.au/?act=view_file&file_id=AH080496.pdf	http://p3c.org.uk/prom-detail/43	370
				Patient Centred Inpatient Scale (P-CIS)	[P] Information and Communication	Information and Communication	Information Gathering/Sharing		8	The nurses always listened attentively to what I said	http://www.publish.csiro.au/?act=view_file&file_id=AH080496.pdf	http://p3c.org.uk/prom-detail/43	http://www.publish.csiro.au/?act=view_file&file_id=AH080496.pdf	http://p3c.org.uk/prom-detail/43	371
				Patient Centred Inpatient Scale (P-CIS)	[P] Information and Communication	Information and Communication	Information Gathering/Sharing		9	At times I felt the doctors did not want me to ask questions	http://www.publish.csiro.au/?act=view_file&file_id=AH080496.pdf	http://p3c.org.uk/prom-detail/43	http://www.publish.csiro.au/?act=view_file&file_id=AH080496.pdf	http://p3c.org.uk/prom-detail/43	372
				Patient Centred Inpatient Scale (P-CIS)	[P] Information and Communication	Information and Communication	Information Gathering/Sharing		10	I wish the doctor had given me a fuller explanation of my condition	http://www.publish.csiro.au/?act=view_file&file_id=AH080496.pdf	http://p3c.org.uk/prom-detail/43	http://www.publish.csiro.au/?act=view_file&file_id=AH080496.pdf	http://p3c.org.uk/prom-detail/43	373
				Patient Centred Inpatient Scale (P-CIS)	[P] Information and Communication	Information and Communication	Information Gathering/Sharing		11	I was sometimes left waiting, not knowing what was going on	http://www.publish.csiro.au/?act=view_file&file_id=AH080496.pdf	http://p3c.org.uk/prom-detail/43	http://www.publish.csiro.au/?act=view_file&file_id=AH080496.pdf	http://p3c.org.uk/prom-detail/43	374
				Patient Centred Inpatient Scale (P-CIS)	[P] Information and Communication	Information and Communication	Information Gathering/Sharing		12	The doctors should have given me more information about my treatment	http://www.publish.csiro.au/?act=view_file&file_id=AH080496.pdf	http://p3c.org.uk/prom-detail/43	http://www.publish.csiro.au/?act=view_file&file_id=AH080496.pdf	http://p3c.org.uk/prom-detail/43	375
				Patient Centred Inpatient Scale (P-CIS)	[P] Decision making	Decision making	Involvement in decision making		5	I felt as though the staff and I were partners in the whole process of my care	http://www.publish.csiro.au/?act=view_file&file_id=AH080496.pdf	http://p3c.org.uk/prom-detail/43	http://www.publish.csiro.au/?act=view_file&file_id=AH080496.pdf	http://p3c.org.uk/prom-detail/43	376
				Patient Centred Inpatient Scale (P-CIS)	[P] Decision making	Decision making	Involvement in decision making		6	Nobody asked me what I thought about my treatment	http://www.publish.csiro.au/?act=view_file&file_id=AH080496.pdf	http://p3c.org.uk/prom-detail/43	http://www.publish.csiro.au/?act=view_file&file_id=AH080496.pdf	http://p3c.org.uk/prom-detail/43	377
				Patient Centred Inpatient Scale (P-CIS)	[P] Information and Communication	Information and Communication	Therapeutic relationship	PCCC behaviour and communication	1	The doctors understood fully what I was going through	http://www.publish.csiro.au/?act=view_file&file_id=AH080496.pdf	http://p3c.org.uk/prom-detail/43	http://www.publish.csiro.au/?act=view_file&file_id=AH080496.pdf	http://p3c.org.uk/prom-detail/43	378
				Patient Centred Inpatient Scale (P-CIS)	[P] Information and Communication	Information and Communication	Therapeutic relationship	PCCC behaviour and communication	2	I was made to feel at home very quickly	http://www.publish.csiro.au/?act=view_file&file_id=AH080496.pdf	http://p3c.org.uk/prom-detail/43	http://www.publish.csiro.au/?act=view_file&file_id=AH080496.pdf	http://p3c.org.uk/prom-detail/43	379
				Patient Centred Inpatient Scale (P-CIS)	[P] Information and Communication	Information and Communication	Therapeutic relationship	PCCC behaviour and communication	3	By the time I left I felt the staff were my friends not just staff members	http://www.publish.csiro.au/?act=view_file&file_id=AH080496.pdf	http://p3c.org.uk/prom-detail/43	http://www.publish.csiro.au/?act=view_file&file_id=AH080496.pdf	http://p3c.org.uk/prom-detail/43	380
				Patient Centred Inpatient Scale (P-CIS)	[P] Information and Communication	Information and Communication	Therapeutic relationship	PCCC behaviour and communication	7	The nurses didn’t seem to listen to what I said	http://www.publish.csiro.au/?act=view_file&file_id=AH080496.pdf	http://p3c.org.uk/prom-detail/43	http://www.publish.csiro.au/?act=view_file&file_id=AH080496.pdf	http://p3c.org.uk/prom-detail/43	381
				Patient Centred Inpatient Scale (P-CIS)	[P] Information and Communication	Information and Communication	Therapeutic relationship	PCCC behaviour and communication	8	The nurses always listened attentively to what I said	http://www.publish.csiro.au/?act=view_file&file_id=AH080496.pdf	http://p3c.org.uk/prom-detail/43	http://www.publish.csiro.au/?act=view_file&file_id=AH080496.pdf	http://p3c.org.uk/prom-detail/43	382
				Patient Centred Inpatient Scale (P-CIS)	[P] Information and Communication	Information and Communication	Therapeutic relationship	PCCC behaviour and communication	9	At times I felt the doctors did not want me to ask questions	http://www.publish.csiro.au/?act=view_file&file_id=AH080496.pdf	http://p3c.org.uk/prom-detail/43	http://www.publish.csiro.au/?act=view_file&file_id=AH080496.pdf	http://p3c.org.uk/prom-detail/43	383
				Patient Experience Questionnaire (PEQ) (Steine)	[P] My Goals/outcomes	My Goals/outcomes	Empowerment/Activation		1	Do you know what to do to reduce your health problem(s)?	5 point Likert	Much more, Some more, A bit more, Not much more, No more	http://www.measuringimpact.org/s4-patient-experience-questionnaire-peq	http://p3c.org.uk/prom-detail/46	384
				Patient Experience Questionnaire (PEQ) (Steine)	[P] My Goals/outcomes	My Goals/outcomes	Empowerment/Activation		2	Do you know what to expect from now on?	5 point Likert	Much more, Some more, A bit more, Not much more, No more	http://www.measuringimpact.org/s4-patient-experience-questionnaire-peq	http://p3c.org.uk/prom-detail/46	385
				Patient Experience Questionnaire (PEQ) (Steine)	[P] My Goals/outcomes	My Goals/outcomes	Empowerment/Activation		3	Will you be able to handle your health problems differently?	5 point Likert	Much more, Some more, A bit more, Not much more, No more	http://www.measuringimpact.org/s4-patient-experience-questionnaire-peq	http://p3c.org.uk/prom-detail/46	386
				Patient Experience Questionnaire (PEQ) (Steine)	[P] Information and Communication	Information and Communication	Information Gathering/Sharing		1	Do you know what to do to reduce your health problem(s)?	5 point Likert	Much more, Some more, A bit more, Not much more, No more	http://www.measuringimpact.org/s4-patient-experience-questionnaire-peq	http://p3c.org.uk/prom-detail/46	387
				Patient Experience Questionnaire (PEQ) (Steine)	[P] Information and Communication	Information and Communication	Information Gathering/Sharing		2	Do you know what to expect from now on?	5 point Likert	Much more, Some more, A bit more, Not much more, No more	http://www.measuringimpact.org/s4-patient-experience-questionnaire-peq	http://p3c.org.uk/prom-detail/46	388
				Patient Experience Questionnaire (PEQ) (Steine)	[P] Information and Communication	Information and Communication	Information Gathering/Sharing		3	Will you be able to handle your health problems differently?	5 point Likert	Much more, Some more, A bit more, Not much more, No more	http://www.measuringimpact.org/s4-patient-experience-questionnaire-peq	http://p3c.org.uk/prom-detail/46	389
				Patient Experience Questionnaire (PEQ) (Steine)	[P] Information and Communication	Information and Communication	Information Gathering/Sharing		11	It was a bit difficult to ask questions	5 point Likert	Agree completely, Agree, So-so, Disagree, Disagree Completely	http://www.measuringimpact.org/s4-patient-experience-questionnaire-peq	http://p3c.org.uk/prom-detail/46	390
				Patient Experience Questionnaire (PEQ) (Steine)	[P] Information and Communication	Information and Communication	Information Gathering/Sharing		12	Important decisions were made over my head	5 point Likert	Agree completely, Agree, So-so, Disagree, Disagree Completely	http://www.measuringimpact.org/s4-patient-experience-questionnaire-peq	http://p3c.org.uk/prom-detail/46	391
				Patient Experience Questionnaire (PEQ) (Steine)	[P] Decision making	Decision making	Involvement in decision making		11	It was a bit difficult to ask questions	5 point Likert	Agree completely, Agree, So-so, Disagree, Disagree Completely	http://www.measuringimpact.org/s4-patient-experience-questionnaire-peq	http://p3c.org.uk/prom-detail/46	392
				Patient Experience Questionnaire (PEQ) (Steine)	[P] Decision making	Decision making	Involvement in decision making		12	Important decisions were made over my head	5 point Likert	Agree completely, Agree, So-so, Disagree, Disagree Completely	http://www.measuringimpact.org/s4-patient-experience-questionnaire-peq	http://p3c.org.uk/prom-detail/46	393
				Patient Experience Questionnaire (PEQ) (Steine)	[P] Information and Communication	Information and Communication	Therapeutic relationship	PCCC behaviour and communication	5	We had a good talk	5 point Likert	Agree completely, Agree, So-so, Disagree, Disagree Completely	http://www.measuringimpact.org/s4-patient-experience-questionnaire-peq	http://p3c.org.uk/prom-detail/46	394
				Patient Experience Questionnaire (PEQ) (Steine)	[P] Information and Communication	Information and Communication	Therapeutic relationship	PCCC behaviour and communication	6	I felt reassured	5 point Likert	Agree completely, Agree, So-so, Disagree, Disagree Completely	http://www.measuringimpact.org/s4-patient-experience-questionnaire-peq	http://p3c.org.uk/prom-detail/46	395
				Patient Experience Questionnaire (PEQ) (Steine)	[P] Information and Communication	Information and Communication	Therapeutic relationship	PCCC behaviour and communication	7	The doctor understood what was on my mind	5 point Likert	Agree completely, Agree, So-so, Disagree, Disagree Completely	http://www.measuringimpact.org/s4-patient-experience-questionnaire-peq	http://p3c.org.uk/prom-detail/46	396
				Patient Experience Questionnaire (PEQ) (Steine)	[P] Information and Communication	Information and Communication	Therapeutic relationship	PCCC behaviour and communication	8	I felt I was taken care of	5 point Likert	Agree completely, Agree, So-so, Disagree, Disagree Completely	http://www.measuringimpact.org/s4-patient-experience-questionnaire-peq	http://p3c.org.uk/prom-detail/46	397
				Patient Experience Questionnaire (PEQ) (Steine)	[P] Information and Communication	Information and Communication	Therapeutic relationship	PCCC behaviour and communication	9	It was a bit difficult to connect with the doctor	5 point Likert	Agree completely, Agree, So-so, Disagree, Disagree Completely	http://www.measuringimpact.org/s4-patient-experience-questionnaire-peq	http://p3c.org.uk/prom-detail/46	398
				Patient Experience Questionnaire (PEQ) (Steine)	[P] Information and Communication	Information and Communication	Therapeutic relationship	PCCC behaviour and communication	11	It was a bit difficult to ask questions	5 point Likert	Agree completely, Agree, So-so, Disagree, Disagree Completely	http://www.measuringimpact.org/s4-patient-experience-questionnaire-peq	http://p3c.org.uk/prom-detail/46	399
				Patient Experience Questionnaire (PEQ) (Steine)	[P] My Goals/outcomes	My Goals/outcomes	Self-Management		1	Do you know what to do to reduce your health problem(s)?	5 point Likert	Much more, Some more, A bit more, Not much more, No more	http://www.measuringimpact.org/s4-patient-experience-questionnaire-peq	http://p3c.org.uk/prom-detail/46	400
				Patient Experience Questionnaire (PEQ) (Steine)	[P] My Goals/outcomes	My Goals/outcomes	Self-Management		3	Will you be able to handle your health problems differently?	5 point Likert	Much more, Some more, A bit more, Not much more, No more	http://www.measuringimpact.org/s4-patient-experience-questionnaire-peq	http://p3c.org.uk/prom-detail/46	401
				Patient Experience Questionnaire (PEQ) (Steine)	[P] Care Planning	Care Planning	Generic Care Planning		2	Do you know what to expect from now on?	5 point Likert	Much more, Some more, A bit more, Not much more, No more	http://www.measuringimpact.org/s4-patient-experience-questionnaire-peq	http://p3c.org.uk/prom-detail/46	402
				Patient Experience Questionnaire (PEQ) (Steine)	[P] Care Planning	Care Planning	Generic Care Planning		3	Will you be able to handle your health problems differently?	5 point Likert	Much more, Some more, A bit more, Not much more, No more	http://www.measuringimpact.org/s4-patient-experience-questionnaire-peq	http://p3c.org.uk/prom-detail/46	403
				Patient Feedback on Consultation (PFC)	[P] My Goals/outcomes	My Goals/outcomes	Empowerment/Activation		7	To what extent did the doctor explore how manageable this treatment would be for you?	4 point Likert	completely-mostly-a little-not at all	http://ac.els-cdn.com/S0738399109000378/1-s2.0-S0738399109000378-main.pdf?_tid=13a3f4be-228b-11e6-aa46-00000aab0f02&acdnat=1464189320_f954773d60f9c0740cee39ed9fe476f9	http://p3c.org.uk/prom-detail/47	404
				Patient Feedback on Consultation (PFC)	[P] My Goals/outcomes	My Goals/outcomes	Empowerment/Activation		12	To what extent did the doctor invite you to ask all the questions you wanted to ask?	4 point Likert	completely-mostly-a little-not at all	http://ac.els-cdn.com/S0738399109000378/1-s2.0-S0738399109000378-main.pdf?_tid=13a3f4be-228b-11e6-aa46-00000aab0f02&acdnat=1464189320_f954773d60f9c0740cee39ed9fe476f9	http://p3c.org.uk/prom-detail/47	405
				Patient Feedback on Consultation (PFC)	[P] Information and Communication	Information and Communication	Information Gathering/Sharing		1	To what extent was your main problem(s) discussed today?	4 point Likert	completely-mostly-a little-not at all	http://ac.els-cdn.com/S0738399109000378/1-s2.0-S0738399109000378-main.pdf?_tid=13a3f4be-228b-11e6-aa46-00000aab0f02&acdnat=1464189320_f954773d60f9c0740cee39ed9fe476f9	http://p3c.org.uk/prom-detail/47	406
				Patient Feedback on Consultation (PFC)	[P] Information and Communication	Information and Communication	Information Gathering/Sharing		3	To what extent did the doctor listen to what you had to say?	4 point Likert	completely-mostly-a little-not at all	http://ac.els-cdn.com/S0738399109000378/1-s2.0-S0738399109000378-main.pdf?_tid=13a3f4be-228b-11e6-aa46-00000aab0f02&acdnat=1464189320_f954773d60f9c0740cee39ed9fe476f9	http://p3c.org.uk/prom-detail/47	407
				Patient Feedback on Consultation (PFC)	[P] Information and Communication	Information and Communication	Information Gathering/Sharing		4	To what extent did the doctor explain this problem to you?	4 point Likert	completely-mostly-a little-not at all	http://ac.els-cdn.com/S0738399109000378/1-s2.0-S0738399109000378-main.pdf?_tid=13a3f4be-228b-11e6-aa46-00000aab0f02&acdnat=1464189320_f954773d60f9c0740cee39ed9fe476f9	http://p3c.org.uk/prom-detail/47	408
				Patient Feedback on Consultation (PFC)	[P] Information and Communication	Information and Communication	Information Gathering/Sharing		6	To what extent did the doctor explain treatment?	4 point Likert	completely-mostly-a little-not at all	http://ac.els-cdn.com/S0738399109000378/1-s2.0-S0738399109000378-main.pdf?_tid=13a3f4be-228b-11e6-aa46-00000aab0f02&acdnat=1464189320_f954773d60f9c0740cee39ed9fe476f9	http://p3c.org.uk/prom-detail/47	409
				Patient Feedback on Consultation (PFC)	[P] Information and Communication	Information and Communication	Information Gathering/Sharing		9	To what extent did the doctor discuss personal or family issues that might affect your health?	4 point Likert	completely-mostly-a little-not at all	http://ac.els-cdn.com/S0738399109000378/1-s2.0-S0738399109000378-main.pdf?_tid=13a3f4be-228b-11e6-aa46-00000aab0f02&acdnat=1464189320_f954773d60f9c0740cee39ed9fe476f9	http://p3c.org.uk/prom-detail/47	410
				Patient Feedback on Consultation (PFC)	[P] Information and Communication	Information and Communication	Information Gathering/Sharing		12	To what extent did the doctor invite you to ask all the questions you wanted to ask?	4 point Likert	completely-mostly-a little-not at all	http://ac.els-cdn.com/S0738399109000378/1-s2.0-S0738399109000378-main.pdf?_tid=13a3f4be-228b-11e6-aa46-00000aab0f02&acdnat=1464189320_f954773d60f9c0740cee39ed9fe476f9	http://p3c.org.uk/prom-detail/47	411
				Patient Feedback on Consultation (PFC)	[P] Information and Communication	Information and Communication	Information Gathering/Sharing		13	To what extent did the doctor give you clear information and explanation?	4 point Likert	completely-mostly-a little-not at all	http://ac.els-cdn.com/S0738399109000378/1-s2.0-S0738399109000378-main.pdf?_tid=13a3f4be-228b-11e6-aa46-00000aab0f02&acdnat=1464189320_f954773d60f9c0740cee39ed9fe476f9	http://p3c.org.uk/prom-detail/47	412
				Patient Feedback on Consultation (PFC)	[P] Information and Communication	Information and Communication	Information Gathering/Sharing		15	To what extent did the doctor give you new or better insight into your problems?	4 point Likert	completely-mostly-a little-not at all	http://ac.els-cdn.com/S0738399109000378/1-s2.0-S0738399109000378-main.pdf?_tid=13a3f4be-228b-11e6-aa46-00000aab0f02&acdnat=1464189320_f954773d60f9c0740cee39ed9fe476f9	http://p3c.org.uk/prom-detail/47	413
				Patient Feedback on Consultation (PFC)	[P] Information and Communication	Information and Communication	Information Gathering/Sharing		16	To what extent did the doctor give you clear treatment advice?	4 point Likert	completely-mostly-a little-not at all	http://ac.els-cdn.com/S0738399109000378/1-s2.0-S0738399109000378-main.pdf?_tid=13a3f4be-228b-11e6-aa46-00000aab0f02&acdnat=1464189320_f954773d60f9c0740cee39ed9fe476f9	http://p3c.org.uk/prom-detail/47	414
				Patient Feedback on Consultation (PFC)	[P] Decision making	Decision making	Involvement in decision making		5	To what extent did you and the doctor discuss your respective roles?	4 point Likert	completely-mostly-a little-not at all	http://ac.els-cdn.com/S0738399109000378/1-s2.0-S0738399109000378-main.pdf?_tid=13a3f4be-228b-11e6-aa46-00000aab0f02&acdnat=1464189320_f954773d60f9c0740cee39ed9fe476f9	http://p3c.org.uk/prom-detail/47	415
				Patient Feedback on Consultation (PFC)	[P] Decision making	Decision making	Involvement in decision making		7	To what extent did the doctor explore how manageable this treatment would be for you?	4 point Likert	completely-mostly-a little-not at all	http://ac.els-cdn.com/S0738399109000378/1-s2.0-S0738399109000378-main.pdf?_tid=13a3f4be-228b-11e6-aa46-00000aab0f02&acdnat=1464189320_f954773d60f9c0740cee39ed9fe476f9	http://p3c.org.uk/prom-detail/47	416
				Patient Feedback on Consultation (PFC)	[P] Information and Communication	Information and Communication	Knowledge of patient/familiarity		1	To what extent was your main problem(s) discussed today?	4 point Likert	completely-mostly-a little-not at all	http://ac.els-cdn.com/S0738399109000378/1-s2.0-S0738399109000378-main.pdf?_tid=13a3f4be-228b-11e6-aa46-00000aab0f02&acdnat=1464189320_f954773d60f9c0740cee39ed9fe476f9	http://p3c.org.uk/prom-detail/47	417
				Patient Feedback on Consultation (PFC)	[P] Information and Communication	Information and Communication	Knowledge of patient/familiarity		9	To what extent did the doctor discuss personal or family issues that might affect your health?	4 point Likert	completely-mostly-a little-not at all	http://ac.els-cdn.com/S0738399109000378/1-s2.0-S0738399109000378-main.pdf?_tid=13a3f4be-228b-11e6-aa46-00000aab0f02&acdnat=1464189320_f954773d60f9c0740cee39ed9fe476f9	http://p3c.org.uk/prom-detail/47	418
				Patient Feedback on Consultation (PFC)	[P] Information and Communication	Information and Communication	Therapeutic relationship	PCCC behaviour and communication	3	To what extent did the doctor listen to what you had to say?	4 point Likert	completely-mostly-a little-not at all	http://ac.els-cdn.com/S0738399109000378/1-s2.0-S0738399109000378-main.pdf?_tid=13a3f4be-228b-11e6-aa46-00000aab0f02&acdnat=1464189320_f954773d60f9c0740cee39ed9fe476f9	http://p3c.org.uk/prom-detail/47	419
				Patient Feedback on Consultation (PFC)	[P] Information and Communication	Information and Communication	Therapeutic relationship	PCCC behaviour and communication	8	How well do you think your doctor understood you today?	4 point Likert	completely-mostly-a little-not at all	http://ac.els-cdn.com/S0738399109000378/1-s2.0-S0738399109000378-main.pdf?_tid=13a3f4be-228b-11e6-aa46-00000aab0f02&acdnat=1464189320_f954773d60f9c0740cee39ed9fe476f9	http://p3c.org.uk/prom-detail/47	420
				Patient Feedback on Consultation (PFC)	[P] Information and Communication	Information and Communication	Therapeutic relationship	PCCC behaviour and communication	9	To what extent did the doctor discuss personal or family issues that might affect your health?	4 point Likert	completely-mostly-a little-not at all	http://ac.els-cdn.com/S0738399109000378/1-s2.0-S0738399109000378-main.pdf?_tid=13a3f4be-228b-11e6-aa46-00000aab0f02&acdnat=1464189320_f954773d60f9c0740cee39ed9fe476f9	http://p3c.org.uk/prom-detail/47	421
				Patient Feedback on Consultation (PFC)	[P] Information and Communication	Information and Communication	Therapeutic relationship	PCCC behaviour and communication	10	Was there an atmosphere of trust during the consultation?	4 point Likert	completely-mostly-a little-not at all	http://ac.els-cdn.com/S0738399109000378/1-s2.0-S0738399109000378-main.pdf?_tid=13a3f4be-228b-11e6-aa46-00000aab0f02&acdnat=1464189320_f954773d60f9c0740cee39ed9fe476f9	http://p3c.org.uk/prom-detail/47	422
				Patient Feedback on Consultation (PFC)	[P] Information and Communication	Information and Communication	Therapeutic relationship	PCCC behaviour and communication	11	To what extent did the doctor show his/her concern?	4 point Likert	completely-mostly-a little-not at all	http://ac.els-cdn.com/S0738399109000378/1-s2.0-S0738399109000378-main.pdf?_tid=13a3f4be-228b-11e6-aa46-00000aab0f02&acdnat=1464189320_f954773d60f9c0740cee39ed9fe476f9	http://p3c.org.uk/prom-detail/47	423
				Patient Feedback on Consultation (PFC)	[P] My Goals/outcomes	My Goals/outcomes	Self-Management		7	To what extent did the doctor explore how manageable this treatment would be for you?	4 point Likert	completely-mostly-a little-not at all	http://ac.els-cdn.com/S0738399109000378/1-s2.0-S0738399109000378-main.pdf?_tid=13a3f4be-228b-11e6-aa46-00000aab0f02&acdnat=1464189320_f954773d60f9c0740cee39ed9fe476f9	http://p3c.org.uk/prom-detail/47	424
				Patient Participation in Rehabilitation Questionnaire (PPRQ)	[P] My Goals/outcomes	My Goals/outcomes	Carer Involvement		20	The patient was asked if he/she wishes that a relative participated in care and rehabilitation planning	5 point Likert	Always, Often, Sometimes, Seldom, Never	http://www.ncbi.nlm.nih.gov/pubmed/24042990	http://p3c.org.uk/prom-detail/49	425
				Patient Participation in Rehabilitation Questionnaire (PPRQ)	[P] My Goals/outcomes	My Goals/outcomes	Carer Involvement		21	The relatives were given the opportunity to take part in care and rehabilitation planning, if the patient so wished	5 point Likert	Always, Often, Sometimes, Seldom, Never	http://www.ncbi.nlm.nih.gov/pubmed/24042990	http://p3c.org.uk/prom-detail/49	426
				Patient Participation in Rehabilitation Questionnaire (PPRQ)	[P] My Goals/outcomes	My Goals/outcomes	Carer Involvement		22	The relatives were given the opportunity to take part in special meetings for relatives if the patient so wished	5 point Likert	Always, Often, Sometimes, Seldom, Never	http://www.ncbi.nlm.nih.gov/pubmed/24042990	http://p3c.org.uk/prom-detail/49	427
				Patient Participation in Rehabilitation Questionnaire (PPRQ)	[P] My Goals/outcomes	My Goals/outcomes	Carer Involvement		23	The relatives were given the opportunity to take part in planning meetings if the patient so wished	5 point Likert	Always, Often, Sometimes, Seldom, Never	http://www.ncbi.nlm.nih.gov/pubmed/24042990	http://p3c.org.uk/prom-detail/49	428
				Patient Participation in Rehabilitation Questionnaire (PPRQ)	[P] Care Planning	Care Planning	Generic Care Planning		7	The staff took into account the patient’s suggestions regarding care and rehabilitation	5 point Likert	Always, Often, Sometimes, Seldom, Never	http://www.ncbi.nlm.nih.gov/pubmed/24042990	http://p3c.org.uk/prom-detail/49	429
				Patient Participation in Rehabilitation Questionnaire (PPRQ)	[P] Care Planning	Care Planning	Generic Care Planning		8	The staff tried to learn what expectations the patient has about his/her rehabilitation	5 point Likert	Always, Often, Sometimes, Seldom, Never	http://www.ncbi.nlm.nih.gov/pubmed/24042990	http://p3c.org.uk/prom-detail/49	430
				Patient Participation in Rehabilitation Questionnaire (PPRQ)	[P] Care Planning	Care Planning	Generic Care Planning		9	The staff tried to learn what capabilities the patient believes he/she has for care and rehabilitation	5 point Likert	Always, Often, Sometimes, Seldom, Never	http://www.ncbi.nlm.nih.gov/pubmed/24042990	http://p3c.org.uk/prom-detail/49	431
				Patient Participation in Rehabilitation Questionnaire (PPRQ)	[P] Care Planning	Care Planning	Generic Care Planning		10	The staff knew if the patient has any special obstacles/ problems that limit good care and rehabilitation	5 point Likert	Always, Often, Sometimes, Seldom, Never	http://www.ncbi.nlm.nih.gov/pubmed/24042990	http://p3c.org.uk/prom-detail/49	432
				Patient Participation in Rehabilitation Questionnaire (PPRQ)	[P] Care Planning	Care Planning	Generic Care Planning		16	The staff suggested new rehabilitation exercises based on their clinical experiences	5 point Likert	Always, Often, Sometimes, Seldom, Never	http://www.ncbi.nlm.nih.gov/pubmed/24042990	http://p3c.org.uk/prom-detail/49	433
				Patient Participation in Rehabilitation Questionnaire (PPRQ)	[P] Care Planning	Care Planning	Generic Care Planning		19	The staff helped the patient to set realistic goals for different skills	5 point Likert	Always, Often, Sometimes, Seldom, Never	http://www.ncbi.nlm.nih.gov/pubmed/24042990	http://p3c.org.uk/prom-detail/49	434
				Patient Participation in Rehabilitation Questionnaire (PPRQ)	[P] Care Planning	Care Planning	Generic Care Planning		20	The patient was asked if he/she wishes that a relative participated in care and rehabilitation planning The relatives were given the opportunity to take part in care and rehabilitation planning, if the patient so wished The relatives were given the opportunity to take part in special meetings for relatives if the patient so wished The relatives were given the opportunity to take part in planning …	5 point Likert	Always, Often, Sometimes, Seldom, Never	http://www.ncbi.nlm.nih.gov/pubmed/24042990	http://p3c.org.uk/prom-detail/49	435
				Patient Participation in Rehabilitation Questionnaire (PPRQ)	[P] Care Planning	Care Planning	Generic Care Planning		21	The relatives were given the opportunity to take part in care and rehabilitation planning, if the patient so wished	5 point Likert	Always, Often, Sometimes, Seldom, Never	http://www.ncbi.nlm.nih.gov/pubmed/24042990	http://p3c.org.uk/prom-detail/49	436
				Patient Participation in Rehabilitation Questionnaire (PPRQ)	[P] Care Planning	Care Planning	Generic Care Planning		22	The relatives were given the opportunity to take part in special meetings for relatives if the patient so wished	5 point Likert	Always, Often, Sometimes, Seldom, Never	http://www.ncbi.nlm.nih.gov/pubmed/24042990	http://p3c.org.uk/prom-detail/49	437
				Patient Participation in Rehabilitation Questionnaire (PPRQ)	[P] My Goals/outcomes	My Goals/outcomes	Empowerment/Activation		7	The staff took into account the patient’s suggestions regarding care and rehabilitation	5 point Likert	Always, Often, Sometimes, Seldom, Never	http://www.ncbi.nlm.nih.gov/pubmed/24042990	http://p3c.org.uk/prom-detail/49	438
				Patient Participation in Rehabilitation Questionnaire (PPRQ)	[P] My Goals/outcomes	My Goals/outcomes	Empowerment/Activation		8	The staff tried to learn what expectations the patient has about his/her rehabilitation	5 point Likert	Always, Often, Sometimes, Seldom, Never	http://www.ncbi.nlm.nih.gov/pubmed/24042990	http://p3c.org.uk/prom-detail/49	439
				Patient Participation in Rehabilitation Questionnaire (PPRQ)	[P] My Goals/outcomes	My Goals/outcomes	Empowerment/Activation		9	The staff tried to learn what capabilities the patient believes he/she has for care and rehabilitation	5 point Likert	Always, Often, Sometimes, Seldom, Never	http://www.ncbi.nlm.nih.gov/pubmed/24042990	http://p3c.org.uk/prom-detail/49	440
				Patient Participation in Rehabilitation Questionnaire (PPRQ)	[P] My Goals/outcomes	My Goals/outcomes	Empowerment/Activation		10	The staff knew if the patient has any special obstacles/ problems that limit good care and rehabilitation	5 point Likert	Always, Often, Sometimes, Seldom, Never	http://www.ncbi.nlm.nih.gov/pubmed/24042990	http://p3c.org.uk/prom-detail/49	441
				Patient Participation in Rehabilitation Questionnaire (PPRQ)	[P] My Goals/outcomes	My Goals/outcomes	Empowerment/Activation		12	The staff ensured that the patient received adequate information and knowledge to be able to participate	5 point Likert	Always, Often, Sometimes, Seldom, Never	http://www.ncbi.nlm.nih.gov/pubmed/24042990	http://p3c.org.uk/prom-detail/49	442
				Patient Participation in Rehabilitation Questionnaire (PPRQ)	[P] My Goals/outcomes	My Goals/outcomes	Goal Setting		19	The staff helped the patient to set realistic goals for different skills	5 point Likert	Always, Often, Sometimes, Seldom, Never	http://www.ncbi.nlm.nih.gov/pubmed/24042990	http://p3c.org.uk/prom-detail/49	443
				Patient Participation in Rehabilitation Questionnaire (PPRQ)	[P] Information and Communication	Information and Communication	Information Gathering/Sharing		7	The staff took into account the patient’s suggestions regarding care and rehabilitation	5 point Likert	Always, Often, Sometimes, Seldom, Never	http://www.ncbi.nlm.nih.gov/pubmed/24042990	http://p3c.org.uk/prom-detail/49	444
				Patient Participation in Rehabilitation Questionnaire (PPRQ)	[P] Information and Communication	Information and Communication	Information Gathering/Sharing		8	The staff tried to learn what expectations the patient has about his/her rehabilitation	5 point Likert	Always, Often, Sometimes, Seldom, Never	http://www.ncbi.nlm.nih.gov/pubmed/24042990	http://p3c.org.uk/prom-detail/49	445
				Patient Participation in Rehabilitation Questionnaire (PPRQ)	[P] Information and Communication	Information and Communication	Information Gathering/Sharing		9	The staff tried to learn what capabilities the patient believes he/she has for care and rehabilitation	5 point Likert	Always, Often, Sometimes, Seldom, Never	http://www.ncbi.nlm.nih.gov/pubmed/24042990	http://p3c.org.uk/prom-detail/49	446
				Patient Participation in Rehabilitation Questionnaire (PPRQ)	[P] Information and Communication	Information and Communication	Information Gathering/Sharing		10	The staff knew if the patient has any special obstacles/ problems that limit good care and rehabilitation	5 point Likert	Always, Often, Sometimes, Seldom, Never	http://www.ncbi.nlm.nih.gov/pubmed/24042990	http://p3c.org.uk/prom-detail/49	447
				Patient Participation in Rehabilitation Questionnaire (PPRQ)	[P] Information and Communication	Information and Communication	Information Gathering/Sharing		11	The staff provided the patient information in a way that he/ she can understand	5 point Likert	Always, Often, Sometimes, Seldom, Never	http://www.ncbi.nlm.nih.gov/pubmed/24042990	http://p3c.org.uk/prom-detail/49	448
				Patient Participation in Rehabilitation Questionnaire (PPRQ)	[P] Information and Communication	Information and Communication	Information Gathering/Sharing		12	The staff ensured that the patient received adequate information and knowledge to be able to participate	5 point Likert	Always, Often, Sometimes, Seldom, Never	http://www.ncbi.nlm.nih.gov/pubmed/24042990	http://p3c.org.uk/prom-detail/49	449
				Patient Participation in Rehabilitation Questionnaire (PPRQ)	[P] Information and Communication	Information and Communication	Information Gathering/Sharing		13	The staff took time to give the patient answers to the questions he/she had	5 point Likert	Always, Often, Sometimes, Seldom, Never	http://www.ncbi.nlm.nih.gov/pubmed/24042990	http://p3c.org.uk/prom-detail/49	450
				Patient Participation in Rehabilitation Questionnaire (PPRQ)	[P] Information and Communication	Information and Communication	Information Gathering/Sharing		14	The staff informed the patient at the ‘right’ moment for the patient	5 point Likert	Always, Often, Sometimes, Seldom, Never	http://www.ncbi.nlm.nih.gov/pubmed/24042990	http://p3c.org.uk/prom-detail/49	451
				Patient Participation in Rehabilitation Questionnaire (PPRQ)	[P] Information and Communication	Information and Communication	Information Gathering/Sharing		16	The staff suggested new rehabilitation exercises based on their clinical experiences	5 point Likert	Always, Often, Sometimes, Seldom, Never	http://www.ncbi.nlm.nih.gov/pubmed/24042990	http://p3c.org.uk/prom-detail/49	452
				Patient Participation in Rehabilitation Questionnaire (PPRQ)	[P] Decision making	Decision making	Involvement in decision making		7	The staff took into account the patient’s suggestions regarding care and rehabilitation	5 point Likert	Always, Often, Sometimes, Seldom, Never	http://www.ncbi.nlm.nih.gov/pubmed/24042990	http://p3c.org.uk/prom-detail/49	453
				Patient Participation in Rehabilitation Questionnaire (PPRQ)	[P] Decision making	Decision making	Involvement in decision making		8	The staff tried to learn what expectations the patient has about his/her rehabilitation	5 point Likert	Always, Often, Sometimes, Seldom, Never	http://www.ncbi.nlm.nih.gov/pubmed/24042990	http://p3c.org.uk/prom-detail/49	454
				Patient Participation in Rehabilitation Questionnaire (PPRQ)	[P] Decision making	Decision making	Involvement in decision making		9	The staff tried to learn what capabilities the patient believes he/she has for care and rehabilitation	5 point Likert	Always, Often, Sometimes, Seldom, Never	http://www.ncbi.nlm.nih.gov/pubmed/24042990	http://p3c.org.uk/prom-detail/49	455
				Patient Participation in Rehabilitation Questionnaire (PPRQ)	[P] Decision making	Decision making	Involvement in decision making		10	The staff knew if the patient has any special obstacles/ problems that limit good care and rehabilitation	5 point Likert	Always, Often, Sometimes, Seldom, Never	http://www.ncbi.nlm.nih.gov/pubmed/24042990	http://p3c.org.uk/prom-detail/49	456
				Patient Participation in Rehabilitation Questionnaire (PPRQ)	[P] Decision making	Decision making	Involvement in decision making		12	The staff ensured that the patient received adequate information and knowledge to be able to participate	5 point Likert	Always, Often, Sometimes, Seldom, Never	http://www.ncbi.nlm.nih.gov/pubmed/24042990	http://p3c.org.uk/prom-detail/49	457
				Patient Participation in Rehabilitation Questionnaire (PPRQ)	[P] Information and Communication	Information and Communication	Therapeutic relationship	PCCC behaviour and communication	1	The staff respected patient’s wishes/desires in all contexts	5 point Likert	Always, Often, Sometimes, Seldom, Never	http://www.ncbi.nlm.nih.gov/pubmed/24042990	http://p3c.org.uk/prom-detail/49	458
				Patient Participation in Rehabilitation Questionnaire (PPRQ)	[P] Information and Communication	Information and Communication	Therapeutic relationship	PCCC behaviour and communication	2	The staff treated the patient with respect	5 point Likert	Always, Often, Sometimes, Seldom, Never	http://www.ncbi.nlm.nih.gov/pubmed/24042990	http://p3c.org.uk/prom-detail/49	459
				Patient Participation in Rehabilitation Questionnaire (PPRQ)	[P] Information and Communication	Information and Communication	Therapeutic relationship	PCCC behaviour and communication	3	The staff respected the patient’s personality and way of being	5 point Likert	Always, Often, Sometimes, Seldom, Never	http://www.ncbi.nlm.nih.gov/pubmed/24042990	http://p3c.org.uk/prom-detail/49	460
				Patient Participation in Rehabilitation Questionnaire (PPRQ)	[P] Information and Communication	Information and Communication	Therapeutic relationship	PCCC behaviour and communication	4	The staff left the patient alone when he/she so desired	5 point Likert	Always, Often, Sometimes, Seldom, Never	http://www.ncbi.nlm.nih.gov/pubmed/24042990	http://p3c.org.uk/prom-detail/49	461
				Patient Participation in Rehabilitation Questionnaire (PPRQ)	[P] Information and Communication	Information and Communication	Therapeutic relationship	PCCC behaviour and communication	5	The staff respected the patients private/personal matters, i.e. did not intrude in private life	5 point Likert	Always, Often, Sometimes, Seldom, Never	http://www.ncbi.nlm.nih.gov/pubmed/24042990	http://p3c.org.uk/prom-detail/49	462
				Patient Participation in Rehabilitation Questionnaire (PPRQ)	[P] Information and Communication	Information and Communication	Therapeutic relationship	PCCC behaviour and communication	6	The staff treated each patient as a unique individual	5 point Likert	Always, Often, Sometimes, Seldom, Never	http://www.ncbi.nlm.nih.gov/pubmed/24042990	http://p3c.org.uk/prom-detail/49	463
				Patient Participation in Rehabilitation Questionnaire (PPRQ)	[P] Information and Communication	Information and Communication	Therapeutic relationship	PCCC behaviour and communication	7	The staff took into account the patient’s suggestions regarding care and rehabilitation	5 point Likert	Always, Often, Sometimes, Seldom, Never	http://www.ncbi.nlm.nih.gov/pubmed/24042990	http://p3c.org.uk/prom-detail/49	464
				Patient Participation in Rehabilitation Questionnaire (PPRQ)	[P] Information and Communication	Information and Communication	Therapeutic relationship	PCCC behaviour and communication	17	The staff gave the patient hope	5 point Likert	Always, Often, Sometimes, Seldom, Never	http://www.ncbi.nlm.nih.gov/pubmed/24042990	http://p3c.org.uk/prom-detail/49	465
				Patient Participation in Rehabilitation Questionnaire (PPRQ)	[P] Information and Communication	Information and Communication	Therapeutic relationship	PCCC behaviour and communication	18	The staff motivated the patient	5 point Likert	Always, Often, Sometimes, Seldom, Never	http://www.ncbi.nlm.nih.gov/pubmed/24042990	http://p3c.org.uk/prom-detail/49	466
				Patient Participation in Rehabilitation Questionnaire (PPRQ)	[P] My Goals/outcomes	My Goals/outcomes	Self-Management		9	The staff tried to learn what capabilities the patient believes he/she has for care and rehabilitation	5 point Likert	Always, Often, Sometimes, Seldom, Never	http://www.ncbi.nlm.nih.gov/pubmed/24042990	http://p3c.org.uk/prom-detail/49	467
				Patient Participation in Rehabilitation Questionnaire (PPRQ)	[P] My Goals/outcomes	My Goals/outcomes	Self-Management		10	The staff knew if the patient has any special obstacles/ problems that limit good care and rehabilitation	5 point Likert	Always, Often, Sometimes, Seldom, Never	http://www.ncbi.nlm.nih.gov/pubmed/24042990	http://p3c.org.uk/prom-detail/49	468
				Patient Participation in Rehabilitation Questionnaire (PPRQ)	[P] My Goals/outcomes	My Goals/outcomes	Self-Management		15	The staff encouraged the patient to try/train new things even when the patient was hesitant or reluctant	5 point Likert	Always, Often, Sometimes, Seldom, Never	http://www.ncbi.nlm.nih.gov/pubmed/24042990	http://p3c.org.uk/prom-detail/49	469
				Patient Participation in Rehabilitation Questionnaire (PPRQ)	[P] My Goals/outcomes	My Goals/outcomes	Self-Management		16	The staff suggested new rehabilitation exercises based on their clinical experiences	5 point Likert	Always, Often, Sometimes, Seldom, Never	http://www.ncbi.nlm.nih.gov/pubmed/24042990	http://p3c.org.uk/prom-detail/49	470
				Patient Participation in Rehabilitation Questionnaire (PPRQ)	[P] My Goals/outcomes	My Goals/outcomes	Carer Involvement		23	The relatives were given the opportunity to take part in planning meetings if the patient so wished	5 point Likert	Always, Often, Sometimes, Seldom, Never	http://www.ncbi.nlm.nih.gov/pubmed/24042990	http://p3c.org.uk/prom-detail/49	471
				Modified Perceived Care Scale (M-PICS)	[P] My Goals/outcomes	My Goals/outcomes	Empowerment/Activation		7	I ask my HCP to explain the treatment or procedure in greater detail.	5 point Likert	1 (All the time) to 5 (Never)	http://www.ncbi.nlm.nih.gov/pubmed/16824987	http://p3c.org.uk/prom-detail/57	472
				Modified Perceived Care Scale (M-PICS)	[P] My Goals/outcomes	My Goals/outcomes	Empowerment/Activation		8	I ask my HCP for recommendations about my medical symptoms.	5 point Likert	1 (All the time) to 5 (Never)	http://www.ncbi.nlm.nih.gov/pubmed/16824987	http://p3c.org.uk/prom-detail/57	473
				Modified Perceived Care Scale (M-PICS)	[P] My Goals/outcomes	My Goals/outcomes	Empowerment/Activation		10	I ask my HCP a lot of questions about my medical symptoms.	5 point Likert	1 (All the time) to 5 (Never)	http://www.ncbi.nlm.nih.gov/pubmed/16824987	http://p3c.org.uk/prom-detail/57	474
				Modified Perceived Care Scale (M-PICS)	[P] My Goals/outcomes	My Goals/outcomes	Empowerment/Activation		11	My HCP asks me what I believe is causing my medical symptoms.	5 point Likert	1 (All the time) to 5 (Never)	http://www.ncbi.nlm.nih.gov/pubmed/16824987	http://p3c.org.uk/prom-detail/57	475
				Modified Perceived Care Scale (M-PICS)	[P] My Goals/outcomes	My Goals/outcomes	Empowerment/Activation		12	I express doubts about the tests or treatment that my HCP recommended.	5 point Likert	1 (All the time) to 5 (Never)	http://www.ncbi.nlm.nih.gov/pubmed/16824987	http://p3c.org.uk/prom-detail/57	476
				Modified Perceived Care Scale (M-PICS)	[P] My Goals/outcomes	My Goals/outcomes	Empowerment/Activation		13	I suggest a certain kind of medical treatment to HCP.	5 point Likert	1 (All the time) to 5 (Never)	http://www.ncbi.nlm.nih.gov/pubmed/16824987	http://p3c.org.uk/prom-detail/57	477
				Modified Perceived Care Scale (M-PICS)	[P] My Goals/outcomes	My Goals/outcomes	Empowerment/Activation		14	I insist on a particular kind of test or treatment for my symptoms	5 point Likert	1 (All the time) to 5 (Never)	http://www.ncbi.nlm.nih.gov/pubmed/16824987	http://p3c.org.uk/prom-detail/57	478
				Modified Perceived Care Scale (M-PICS)	[P] My Goals/outcomes	My Goals/outcomes	Empowerment/Activation		15	I give my opinion about the type(s) or test(s) or treatment(s) that my HCP recommended.	5 point Likert	1 (All the time) to 5 (Never)	http://www.ncbi.nlm.nih.gov/pubmed/16824987	http://p3c.org.uk/prom-detail/57	479
				Modified Perceived Care Scale (M-PICS)	[P] My Goals/outcomes	My Goals/outcomes	Empowerment/Activation		16	I talk about pain symptoms regardless of my HCP's reactions when I do so.	5 point Likert	1 (All the time) to 5 (Never)	http://www.ncbi.nlm.nih.gov/pubmed/16824987	http://p3c.org.uk/prom-detail/57	480
				Modified Perceived Care Scale (M-PICS)	[P] My Goals/outcomes	My Goals/outcomes	Empowerment/Activation		17	I ask questions regardless of my HCP's reaction to them.	5 point Likert	1 (All the time) to 5 (Never)	http://www.ncbi.nlm.nih.gov/pubmed/16824987	http://p3c.org.uk/prom-detail/57	481
				Modified Perceived Care Scale (M-PICS)	[P] Information and Communication	Information and Communication	Information Gathering/Sharing		1	My HCP doesn't like to spend time talking about treatment options.	5 point Likert	1 (All the time) to 5 (Never)	http://www.ncbi.nlm.nih.gov/pubmed/16824987	http://p3c.org.uk/prom-detail/57	482
				Modified Perceived Care Scale (M-PICS)	[P] Information and Communication	Information and Communication	Information Gathering/Sharing		2	My HCP doesn't like it when I ask questions.	5 point Likert	1 (All the time) to 5 (Never)	http://www.ncbi.nlm.nih.gov/pubmed/16824987	http://p3c.org.uk/prom-detail/57	483
				Modified Perceived Care Scale (M-PICS)	[P] Information and Communication	Information and Communication	Information Gathering/Sharing		3	My HCP focuses on just one or two topics during the medical appointment so it's hard for me to bring up other issues or concerns that I may have.	5 point Likert	1 (All the time) to 5 (Never)	http://www.ncbi.nlm.nih.gov/pubmed/16824987	http://p3c.org.uk/prom-detail/57	484
				Modified Perceived Care Scale (M-PICS)	[P] Information and Communication	Information and Communication	Information Gathering/Sharing		4	I find it hard to talk with my HCP because he/she is always in such a hurry.	5 point Likert	1 (All the time) to 5 (Never)	http://www.ncbi.nlm.nih.gov/pubmed/16824987	http://p3c.org.uk/prom-detail/57	485
				Modified Perceived Care Scale (M-PICS)	[P] Information and Communication	Information and Communication	Information Gathering/Sharing		5	My HCP spends little time explaining treatment options to me.	5 point Likert	1 (All the time) to 5 (Never)	http://www.ncbi.nlm.nih.gov/pubmed/16824987	http://p3c.org.uk/prom-detail/57	486
				Modified Perceived Care Scale (M-PICS)	[P] Information and Communication	Information and Communication	Information Gathering/Sharing		6	My HCP gives me a complete explanation for my medical symptoms or treatment.	5 point Likert	1 (All the time) to 5 (Never)	http://www.ncbi.nlm.nih.gov/pubmed/16824987	http://p3c.org.uk/prom-detail/57	487
				Modified Perceived Care Scale (M-PICS)	[P] Information and Communication	Information and Communication	Information Gathering/Sharing		7	I ask my HCP to explain the treatment or procedure in greater detail.	5 point Likert	1 (All the time) to 5 (Never)	http://www.ncbi.nlm.nih.gov/pubmed/16824987	http://p3c.org.uk/prom-detail/57	488
				Modified Perceived Care Scale (M-PICS)	[P] Information and Communication	Information and Communication	Information Gathering/Sharing		8	I ask my HCP for recommendations about my medical symptoms.	5 point Likert	1 (All the time) to 5 (Never)	http://www.ncbi.nlm.nih.gov/pubmed/16824987	http://p3c.org.uk/prom-detail/57	489
				Modified Perceived Care Scale (M-PICS)	[P] Information and Communication	Information and Communication	Information Gathering/Sharing		9	I usually go into great detail about my medical symptoms.	5 point Likert	1 (All the time) to 5 (Never)	http://www.ncbi.nlm.nih.gov/pubmed/16824987	http://p3c.org.uk/prom-detail/57	490
				Modified Perceived Care Scale (M-PICS)	[P] Information and Communication	Information and Communication	Information Gathering/Sharing		10	I ask my HCP a lot of questions about my medical symptoms.	5 point Likert	1 (All the time) to 5 (Never)	http://www.ncbi.nlm.nih.gov/pubmed/16824987	http://p3c.org.uk/prom-detail/57	491
				Modified Perceived Care Scale (M-PICS)	[P] Information and Communication	Information and Communication	Information Gathering/Sharing		11	My HCP asks me what I believe is causing my medical symptoms.	5 point Likert	1 (All the time) to 5 (Never)	http://www.ncbi.nlm.nih.gov/pubmed/16824987	http://p3c.org.uk/prom-detail/57	492
				Modified Perceived Care Scale (M-PICS)	[P] Information and Communication	Information and Communication	Information Gathering/Sharing		12	I express doubts about the tests or treatment that my HCP recommended.	5 point Likert	1 (All the time) to 5 (Never)	http://www.ncbi.nlm.nih.gov/pubmed/16824987	http://p3c.org.uk/prom-detail/57	493
				Modified Perceived Care Scale (M-PICS)	[P] Information and Communication	Information and Communication	Information Gathering/Sharing		13	I suggest a certain kind of medical treatment to HCP.	5 point Likert	1 (All the time) to 5 (Never)	http://www.ncbi.nlm.nih.gov/pubmed/16824987	http://p3c.org.uk/prom-detail/57	494
				Modified Perceived Care Scale (M-PICS)	[P] Information and Communication	Information and Communication	Information Gathering/Sharing		14	I insist on a particular kind of test or treatment for my symptoms	5 point Likert	1 (All the time) to 5 (Never)	http://www.ncbi.nlm.nih.gov/pubmed/16824987	http://p3c.org.uk/prom-detail/57	495
				Modified Perceived Care Scale (M-PICS)	[P] Information and Communication	Information and Communication	Information Gathering/Sharing		15	I give my opinion about the type(s) or test(s) or treatment(s) that my HCP recommended.	5 point Likert	1 (All the time) to 5 (Never)	http://www.ncbi.nlm.nih.gov/pubmed/16824987	http://p3c.org.uk/prom-detail/57	496
				Modified Perceived Care Scale (M-PICS)	[P] Information and Communication	Information and Communication	Information Gathering/Sharing		16	I talk about pain symptoms regardless of my HCP's reactions when I do so.	5 point Likert	1 (All the time) to 5 (Never)	http://www.ncbi.nlm.nih.gov/pubmed/16824987	http://p3c.org.uk/prom-detail/57	497
				Modified Perceived Care Scale (M-PICS)	[P] Information and Communication	Information and Communication	Information Gathering/Sharing		17	I ask questions regardless of my HCP's reaction to them.	5 point Likert	1 (All the time) to 5 (Never)	http://www.ncbi.nlm.nih.gov/pubmed/16824987	http://p3c.org.uk/prom-detail/57	498
				Modified Perceived Care Scale (M-PICS)	[P] Information and Communication	Information and Communication	Information Gathering/Sharing		18	My HCP asks me whether I agree with his/her decisions.	5 point Likert	1 (All the time) to 5 (Never)	http://www.ncbi.nlm.nih.gov/pubmed/16824987	http://p3c.org.uk/prom-detail/57	499
				Modified Perceived Care Scale (M-PICS)	[P] Information and Communication	Information and Communication	Information Gathering/Sharing		19	My HCP encourages me to talk about personal concerns related to my symptoms	5 point Likert	1 (All the time) to 5 (Never)	http://www.ncbi.nlm.nih.gov/pubmed/16824987	http://p3c.org.uk/prom-detail/57	500
				Modified Perceived Care Scale (M-PICS)	[P] Information and Communication	Information and Communication	Information Gathering/Sharing		20	My HCP encourages me to give my opinion about my medical treatment.	5 point Likert	1 (All the time) to 5 (Never)	http://www.ncbi.nlm.nih.gov/pubmed/16824987	http://p3c.org.uk/prom-detail/57	501
				Modified Perceived Care Scale (M-PICS)	[P] Decision making	Decision making	Involvement in decision making		1	My HCP doesn't like to spend time talking about treatment options.	5 point Likert	1 (All the time) to 5 (Never)	http://www.ncbi.nlm.nih.gov/pubmed/16824987	http://p3c.org.uk/prom-detail/57	502
				Modified Perceived Care Scale (M-PICS)	[P] Decision making	Decision making	Involvement in decision making		5	My HCP spends little time explaining treatment options to me.	5 point Likert	1 (All the time) to 5 (Never)	http://www.ncbi.nlm.nih.gov/pubmed/16824987	http://p3c.org.uk/prom-detail/57	503
				Modified Perceived Care Scale (M-PICS)	[P] Decision making	Decision making	Involvement in decision making		13	I suggest a certain kind of medical treatment to HCP.	5 point Likert	1 (All the time) to 5 (Never)	http://www.ncbi.nlm.nih.gov/pubmed/16824987	http://p3c.org.uk/prom-detail/57	504
				Modified Perceived Care Scale (M-PICS)	[P] Decision making	Decision making	Involvement in decision making		18	My HCP asks me whether I agree with his/her decisions.	5 point Likert	1 (All the time) to 5 (Never)	http://www.ncbi.nlm.nih.gov/pubmed/16824987	http://p3c.org.uk/prom-detail/57	505
				Modified Perceived Care Scale (M-PICS)	[P] Decision making	Decision making	Involvement in decision making		19	My HCP encourages me to talk about personal concerns related to my symptoms	5 point Likert	1 (All the time) to 5 (Never)	http://www.ncbi.nlm.nih.gov/pubmed/16824987	http://p3c.org.uk/prom-detail/57	506
				Modified Perceived Care Scale (M-PICS)	[P] Decision making	Decision making	Involvement in decision making		20	My HCP encourages me to give my opinion about my medical treatment.	5 point Likert	1 (All the time) to 5 (Never)	http://www.ncbi.nlm.nih.gov/pubmed/16824987	http://p3c.org.uk/prom-detail/57	507
				Modified Perceived Care Scale (M-PICS)	[P] Information and Communication	Information and Communication	Therapeutic relationship	PCCC behaviour and communication	20	My HCP encourages me to give my opinion about my medical treatment.	5 point Likert	1 (All the time) to 5 (Never)	http://www.ncbi.nlm.nih.gov/pubmed/16824987	http://p3c.org.uk/prom-detail/57	508
				Modified Perceived Care Scale (M-PICS)	[P] Information and Communication	Information and Communication	Therapeutic relationship	PCCC behaviour and communication	1	My HCP doesn't like to spend time talking about treatment options.	5 point Likert	1 (All the time) to 5 (Never)	http://www.ncbi.nlm.nih.gov/pubmed/16824987	http://p3c.org.uk/prom-detail/57	509
				Modified Perceived Care Scale (M-PICS)	[P] Information and Communication	Information and Communication	Therapeutic relationship	PCCC behaviour and communication	2	My HCP doesn't like it when I ask questions.	5 point Likert	1 (All the time) to 5 (Never)	http://www.ncbi.nlm.nih.gov/pubmed/16824987	http://p3c.org.uk/prom-detail/57	510
				Modified Perceived Care Scale (M-PICS)	[P] Information and Communication	Information and Communication	Therapeutic relationship	PCCC behaviour and communication	4	I find it hard to talk with my HCP because he/she is always in such a hurry.	5 point Likert	1 (All the time) to 5 (Never)	http://www.ncbi.nlm.nih.gov/pubmed/16824987	http://p3c.org.uk/prom-detail/57	511
				Modified Perceived Care Scale (M-PICS)	[P] Information and Communication	Information and Communication	Therapeutic relationship	PCCC behaviour and communication	5	My HCP spends little time explaining treatment options to me.	5 point Likert	1 (All the time) to 5 (Never)	http://www.ncbi.nlm.nih.gov/pubmed/16824987	http://p3c.org.uk/prom-detail/57	512
				Modified Perceived Care Scale (M-PICS)	[P] Information and Communication	Information and Communication	Therapeutic relationship	PCCC behaviour and communication	6	My HCP gives me a complete explanation for my medical symptoms or treatment.	5 point Likert	1 (All the time) to 5 (Never)	http://www.ncbi.nlm.nih.gov/pubmed/16824987	http://p3c.org.uk/prom-detail/57	513
				Modified Perceived Care Scale (M-PICS)	[P] Information and Communication	Information and Communication	Therapeutic relationship	PCCC behaviour and communication	19	My HCP encourages me to talk about personal concerns related to my symptoms	5 point Likert	1 (All the time) to 5 (Never)	http://www.ncbi.nlm.nih.gov/pubmed/16824987	http://p3c.org.uk/prom-detail/57	514
				Modified Perceived Care Scale (M-PICS)	[P] Care Planning	Care Planning	Generic Care Planning		13	I suggest a certain kind of medical treatment to HCP.	5 point Likert	1 (All the time) to 5 (Never)	http://www.ncbi.nlm.nih.gov/pubmed/16824987	http://p3c.org.uk/prom-detail/57	515
				Modified Perceived Care Scale (M-PICS)	[P] Care Planning	Care Planning	Generic Care Planning		14	I insist on a particular kind of test or treatment for my symptoms	5 point Likert	1 (All the time) to 5 (Never)	http://www.ncbi.nlm.nih.gov/pubmed/16824987	http://p3c.org.uk/prom-detail/57	516
				Modified Perceived Care Scale (M-PICS)	[P] Care Planning	Care Planning	Generic Care Planning		15	I give my opinion about the type(s) or test(s) or treatment(s) that my HCP recommended.	5 point Likert	1 (All the time) to 5 (Never)	http://www.ncbi.nlm.nih.gov/pubmed/16824987	http://p3c.org.uk/prom-detail/57	517
				Modified Perceived Care Scale (M-PICS)	[P] Care Planning	Care Planning	Generic Care Planning		18	My HCP asks me whether I agree with his/her decisions.	5 point Likert	1 (All the time) to 5 (Never)	http://www.ncbi.nlm.nih.gov/pubmed/16824987	http://p3c.org.uk/prom-detail/57	518
				Modified Perceived Care Scale (M-PICS)	[P] Care Planning	Care Planning	Generic Care Planning		20	My HCP encourages me to give my opinion about my medical treatment.	5 point Likert	1 (All the time) to 5 (Never)	http://www.ncbi.nlm.nih.gov/pubmed/16824987	http://p3c.org.uk/prom-detail/57	519
				Person-centred Climate Questionnaire (PCCQ)	[P] My Goals/outcomes	My Goals/outcomes	Empowerment/Activation		6	Staff takes notice of what I say	six-point Likert scale		https://www.ncbi.nlm.nih.gov/pubmed/25865746	http://p3c.org.uk/prom-detail/58	520
				Person-centred Climate Questionnaire (PCCQ)	[P] Information and Communication	Information and Communication	Information Gathering/Sharing		6	Staff takes notice of what I say	six-point Likert scale		https://www.ncbi.nlm.nih.gov/pubmed/25865746	http://p3c.org.uk/prom-detail/58	521
				Person-centred Climate Questionnaire (PCCQ)	[P] Information and Communication	Information and Communication	Information Gathering/Sharing		8	Staff talk to me so that I can understand	six-point Likert scale		https://www.ncbi.nlm.nih.gov/pubmed/25865746	http://p3c.org.uk/prom-detail/58	522
				Person-centred Climate Questionnaire (PCCQ)	[P] Information and Communication	Information and Communication	Therapeutic relationship	PCCC behaviour and communication	5	It is easy to talk to staff	six-point Likert scale		https://www.ncbi.nlm.nih.gov/pubmed/25865746	http://p3c.org.uk/prom-detail/58	523
				Picker Patient Experience Questionnaire (PPE-15)	[P] Care Planning	Care Planning	Care Co-ordination	Unspecified Care Co-ordination	3	Sometimes in a hospital, one doctor or nurse will say one thing and another will say something quite different. Did this happen to you?	4 point Likert	Yes, always/Yes, sometimes/No/I had no need to ask	http://www.measuringimpact.org/s4-the-picker-questionnaire-ppe-15	http://p3c.org.uk/prom-detail/60	524
				Picker Patient Experience Questionnaire (PPE-15)	[P] Care Planning	Care Planning	Generic Care Planning		6	Did you want to be more involved in decisions made about your care and treatment?	4 point Likert	Yes, often/Yes sometimes/No	http://www.measuringimpact.org/s4-the-picker-questionnaire-ppe-15	http://p3c.org.uk/prom-detail/60	525
				Picker Patient Experience Questionnaire (PPE-15)	[P] Care Planning	Care Planning	Generic Care Planning		12	id the doctors or nurses give your family or someone close to you all the information they needed to help you recover?	4 point Likert	Yes, definitely/Yes, to some extent/No/No family or friends were involved/My family or friends didn’t want or need information	http://www.measuringimpact.org/s4-the-picker-questionnaire-ppe-15	http://p3c.org.uk/prom-detail/60	526
				Picker Patient Experience Questionnaire (PPE-15)	[P] Care Planning	Care Planning	Generic Care Planning		13	Did a member of staff explain the purpose of the medicines you were to take at home in a way you could understand?	4 point Likert	Yes, definitely/Yes, to some extent/No/No family or friends were involved/My family or friends didn’t want or need information	http://www.measuringimpact.org/s4-the-picker-questionnaire-ppe-15	http://p3c.org.uk/prom-detail/60	527
				Picker Patient Experience Questionnaire (PPE-15)	[P] Care Planning	Care Planning	Generic Care Planning		14	Did a member of staff tell you about medication side effects to watch for when you went home?	4 point Likert	Yes, completely/Yes, to some extent/No/I didn’t need an explanation/I had no medicines—go to question 15	http://www.measuringimpact.org/s4-the-picker-questionnaire-ppe-15	http://p3c.org.uk/prom-detail/60	528
				Picker Patient Experience Questionnaire (PPE-15)	[P] Care Planning	Care Planning	Generic Care Planning		15	Did someone tell you about danger signals regarding your illness or treatment to watch for after you went home?	4 point Likert	Yes, completely/Yes, to some extent/No/I didn’t need an explanation	http://www.measuringimpact.org/s4-the-picker-questionnaire-ppe-15	http://p3c.org.uk/prom-detail/60	529
				Picker Patient Experience Questionnaire (PPE-15)	[P] My Goals/outcomes	My Goals/outcomes	Carer Involvement		11	If your family or someone else close to you wanted to talk to a doctor, did they have enough opportunity to do so?	4 point Likert	Yes, definitely/Yes, to some extent/No/I had no concerns	http://www.measuringimpact.org/s4-the-picker-questionnaire-ppe-15	http://p3c.org.uk/prom-detail/60	530
				Picker Patient Experience Questionnaire (PPE-15)	[P] My Goals/outcomes	My Goals/outcomes	Carer Involvement		12	id the doctors or nurses give your family or someone close to you all the information they needed to help you recover?	4 point Likert	Yes, definitely/Yes, to some extent/No/No family or friends were involved/My family or friends didn’t want or need information	http://www.measuringimpact.org/s4-the-picker-questionnaire-ppe-15	http://p3c.org.uk/prom-detail/60	531
				Picker Patient Experience Questionnaire (PPE-15)	[P] My Goals/outcomes	My Goals/outcomes	Empowerment/Activation		4	If you had any anxieties or fears about your condition or treatment, did a doctor discuss them with you?	4 point Likert	Yes, often/Yes, sometimes/No	http://www.measuringimpact.org/s4-the-picker-questionnaire-ppe-15	http://p3c.org.uk/prom-detail/60	532
				Picker Patient Experience Questionnaire (PPE-15)	[P] My Goals/outcomes	My Goals/outcomes	Empowerment/Activation		5	Did doctors talk in front of you as if you weren’t there?	4 point Likert	Yes, completely/Yes, to some extent/No/I didn’t have any anxieties or fears	http://www.measuringimpact.org/s4-the-picker-questionnaire-ppe-15	http://p3c.org.uk/prom-detail/60	533
				Picker Patient Experience Questionnaire (PPE-15)	[P] My Goals/outcomes	My Goals/outcomes	Empowerment/Activation		6	Did you want to be more involved in decisions made about your care and treatment?	4 point Likert	Yes, often/Yes sometimes/No	http://www.measuringimpact.org/s4-the-picker-questionnaire-ppe-15	http://p3c.org.uk/prom-detail/60	534
				Picker Patient Experience Questionnaire (PPE-15)	[P] My Goals/outcomes	My Goals/outcomes	Empowerment/Activation		13	Did a member of staff explain the purpose of the medicines you were to take at home in a way you could understand?	4 point Likert	Yes, definitely/Yes, to some extent/No/No family or friends were involved/My family or friends didn’t want or need information	http://www.measuringimpact.org/s4-the-picker-questionnaire-ppe-15	http://p3c.org.uk/prom-detail/60	535
				Picker Patient Experience Questionnaire (PPE-15)	[P] My Goals/outcomes	My Goals/outcomes	Empowerment/Activation		14	Did a member of staff tell you about medication side effects to watch for when you went home?	4 point Likert	Yes, completely/Yes, to some extent/No/I didn’t need an explanation/I had no medicines—go to question 15	http://www.measuringimpact.org/s4-the-picker-questionnaire-ppe-15	http://p3c.org.uk/prom-detail/60	536
				Picker Patient Experience Questionnaire (PPE-15)	[P] My Goals/outcomes	My Goals/outcomes	Empowerment/Activation		15	Did someone tell you about danger signals regarding your illness or treatment to watch for after you went home?	4 point Likert	Yes, completely/Yes, to some extent/No/I didn’t need an explanation	http://www.measuringimpact.org/s4-the-picker-questionnaire-ppe-15	http://p3c.org.uk/prom-detail/60	537
				Picker Patient Experience Questionnaire (PPE-15)	[P] Information and Communication	Information and Communication	Information Gathering/Sharing		1	When you had important questions to ask a doctor, did you get answers you could understand?	4 point Likert	Yes, always/Yes, sometimes/No/I had no need to ask	http://www.measuringimpact.org/s4-the-picker-questionnaire-ppe-15	http://p3c.org.uk/prom-detail/60	538
				Picker Patient Experience Questionnaire (PPE-15)	[P] Information and Communication	Information and Communication	Information Gathering/Sharing		2	When you had important questions to ask a nurse, did you get answers that you could understand?	4 point Likert	Yes, always/Yes, sometimes/No/I had no need to ask	http://www.measuringimpact.org/s4-the-picker-questionnaire-ppe-15	http://p3c.org.uk/prom-detail/60	539
				Picker Patient Experience Questionnaire (PPE-15)	[P] Information and Communication	Information and Communication	Information Gathering/Sharing		3	Sometimes in a hospital, one doctor or nurse will say one thing and another will say something quite different. Did this happen to you?	4 point Likert	Yes, often/Yes, sometimes/No	http://www.measuringimpact.org/s4-the-picker-questionnaire-ppe-15	http://p3c.org.uk/prom-detail/60	540
				Picker Patient Experience Questionnaire (PPE-15)	[P] Information and Communication	Information and Communication	Information Gathering/Sharing		4	If you had any anxieties or fears about your condition or treatment, did a doctor discuss them with you?	4 point Likert	Yes, completely/Yes, to some extent/No/I didn’t have any anxieties or fears	http://www.measuringimpact.org/s4-the-picker-questionnaire-ppe-15	http://p3c.org.uk/prom-detail/60	541
				Picker Patient Experience Questionnaire (PPE-15)	[P] Information and Communication	Information and Communication	Information Gathering/Sharing		8	If you had any anxieties or fears about your condition or treatment, did a nurse discuss them with you?	4 point Likert	Yes, completely/Yes, to some extent/No/I didn’t have any anxieties or fears	http://www.measuringimpact.org/s4-the-picker-questionnaire-ppe-15	http://p3c.org.uk/prom-detail/60	542
				Picker Patient Experience Questionnaire (PPE-15)	[P] Information and Communication	Information and Communication	Information Gathering/Sharing		9	Did you find someone on the hospital staff to talk to about your concerns?	4 point Likert	Yes, definitely/Yes, to some extent/No/I had no concerns	http://www.measuringimpact.org/s4-the-picker-questionnaire-ppe-15	http://p3c.org.uk/prom-detail/60	543
				Picker Patient Experience Questionnaire (PPE-15)	[P] Information and Communication	Information and Communication	Information Gathering/Sharing		12	id the doctors or nurses give your family or someone close to you all the information they needed to help you recover?	4 point Likert	Yes, definitely/Yes, to some extent/No/No family or friends were involved/My family or friends didn’t want or need information	http://www.measuringimpact.org/s4-the-picker-questionnaire-ppe-15	http://p3c.org.uk/prom-detail/60	544
				Picker Patient Experience Questionnaire (PPE-15)	[P] Information and Communication	Information and Communication	Information Gathering/Sharing		13	Did a member of staff explain the purpose of the medicines you were to take at home in a way you could understand?	4 point Likert	Yes, completely/Yes, to some extent/No/I didn’t need an explanation/I had no medicines—go to question 15	http://www.measuringimpact.org/s4-the-picker-questionnaire-ppe-15	http://p3c.org.uk/prom-detail/60	545
				Picker Patient Experience Questionnaire (PPE-15)	[P] Information and Communication	Information and Communication	Information Gathering/Sharing		14	Did a member of staff tell you about medication side effects to watch for when you went home?	4 point Likert	Yes, completely/Yes, to some extent/No/I didn’t need an explanation	http://www.measuringimpact.org/s4-the-picker-questionnaire-ppe-15	http://p3c.org.uk/prom-detail/60	546
				Picker Patient Experience Questionnaire (PPE-15)	[P] Information and Communication	Information and Communication	Information Gathering/Sharing		15	Did someone tell you about danger signals regarding your illness or treatment to watch for after you went home?	4 point Likert	Yes, completely/Yes, to some extent/No	http://www.measuringimpact.org/s4-the-picker-questionnaire-ppe-15	http://p3c.org.uk/prom-detail/60	547
				Picker Patient Experience Questionnaire (PPE-15)	[P] Decision making	Decision making	Involvement in decision making		6	Did you want to be more involved in decisions made about your care and treatment?	4 point Likert	Yes, definitely/Yes, to some extent/No	http://www.measuringimpact.org/s4-the-picker-questionnaire-ppe-15	http://p3c.org.uk/prom-detail/60	548
				Picker Patient Experience Questionnaire (PPE-15)	[P] Information and Communication	Information and Communication	Therapeutic relationship	PCCC behaviour and communication	4	If you had any anxieties or fears about your condition or treatment, did a doctor discuss them with you?	4 point Likert	Yes, completely/Yes, to some extent/No/I didn’t have any anxieties or fears	http://www.measuringimpact.org/s4-the-picker-questionnaire-ppe-15	http://p3c.org.uk/prom-detail/60	549
				Picker Patient Experience Questionnaire (PPE-15)	[P] Information and Communication	Information and Communication	Therapeutic relationship	PCCC behaviour and communication	5	Did doctors talk in front of you as if you weren’t there?	4 point Likert	Yes, often/Yes sometimes/No	http://www.measuringimpact.org/s4-the-picker-questionnaire-ppe-15	http://p3c.org.uk/prom-detail/60	550
				Picker Patient Experience Questionnaire (PPE-15)	[P] Information and Communication	Information and Communication	Therapeutic relationship	PCCC behaviour and communication	7	Overall, did you feel you were treated with respect and dignity while you were in hospital?	4 point Likert	Yes, definitely/Yes, to some extent/No	http://www.measuringimpact.org/s4-the-picker-questionnaire-ppe-15	http://p3c.org.uk/prom-detail/60	551
				Picker Patient Experience Questionnaire (PPE-15)	[P] Information and Communication	Information and Communication	Therapeutic relationship	PCCC behaviour and communication	8	If you had any anxieties or fears about your condition or treatment, did a nurse discuss them with you?	4 point Likert	Yes, always/Yes, sometimes/No	http://www.measuringimpact.org/s4-the-picker-questionnaire-ppe-15	http://p3c.org.uk/prom-detail/60	552
				Picker Patient Experience Questionnaire (PPE-15)	[P] Information and Communication	Information and Communication	Therapeutic relationship	PCCC behaviour and communication	9	Did you find someone on the hospital staff to talk to about your concerns?	4 point Likert	Yes, definitely/Yes, to some extent/No/I had no concerns	http://www.measuringimpact.org/s4-the-picker-questionnaire-ppe-15	http://p3c.org.uk/prom-detail/60	553
				Picker Patient Experience Questionnaire (PPE-15)	[P] My Goals/outcomes	My Goals/outcomes	Self-Management		12	Did the doctors or nurses give your family or someone close to you all the information they needed to help you recover?	4 point Likert	Yes, definitely/Yes, to some extent/No/No family or friends were involved/My family didn’t want or need information/I didn’t want my family or friends to talk to a doctor	http://www.measuringimpact.org/s4-the-picker-questionnaire-ppe-15	http://p3c.org.uk/prom-detail/60	554
				Picker Patient Experience Questionnaire (PPE-15)	[P] My Goals/outcomes	My Goals/outcomes	Self-Management		14	Did a member of staff tell you about medication side effects to watch for when you went home?	4 point Likert	Yes, completely/Yes, to some extent/No/I didn’t need an explanation	http://www.measuringimpact.org/s4-the-picker-questionnaire-ppe-15	http://p3c.org.uk/prom-detail/60	555
				Picker Patient Experience Questionnaire (PPE-15)	[P] My Goals/outcomes	My Goals/outcomes	Self-Management		15	Did someone tell you about danger signals regarding your illness or treatment to watch for after you went home?	4 point Likert	Yes, completely/Yes, to some extent/No	http://www.measuringimpact.org/s4-the-picker-questionnaire-ppe-15	http://p3c.org.uk/prom-detail/60	556
				Picker Patient Experience Questionnaire (PPE-15)	[P] Care Planning	Care Planning	Single point of contact		9	Did you find someone on the hospital staff to talk to about your concerns?	4 point Likert	Yes, completely/Yes, to some extent/No/I didn’t have any anxieties or fears	http://www.measuringimpact.org/s4-the-picker-questionnaire-ppe-15	http://p3c.org.uk/prom-detail/60	557
				Picker Patient Experience Questionnaire (PPE-15)	[P] Medication	Medication			13	Did a member of staff explain the purpose of the medicines you were to take at home in a way you could understand?	4 point Likert	Yes, completely/Yes, to some extent/No/I didn’t need an explanation/I had no medicines—go to question 15	http://www.measuringimpact.org/s4-the-picker-questionnaire-ppe-15	http://p3c.org.uk/prom-detail/60	558
				Picker Patient Experience Questionnaire (PPE-15)	[P] Medication	Medication			14	Did a member of staff tell you about medication side effects to watch for when you went home?	4 point Likert	Yes, completely/Yes, to some extent/No/I didn’t need an explanation	http://www.measuringimpact.org/s4-the-picker-questionnaire-ppe-15	http://p3c.org.uk/prom-detail/60	559
				Picker Patient Experience Questionnaire (PPE-15)	[P] Medication	Medication			15	Did someone tell you about danger signals regarding your illness or treatment to watch for after you went home?	4 point Likert	Yes, completely/Yes, to some extent/No	http://www.measuringimpact.org/s4-the-picker-questionnaire-ppe-15	http://p3c.org.uk/prom-detail/60	560
				Treatment Related Empowerment Scale (TES)	[P] My Goals/outcomes	My Goals/outcomes	Empowerment/Activation		1	The decision to start or stop medicines is mine, not the doctor's.	5 point Likert	Very often, Often, Sometimes, Rarely, No	http://journals.sagepub.com/doi/pdf/10.1258/0956462011916875	http://p3c.org.uk/prom-detail/90	561
				Treatment Related Empowerment Scale (TES)	[P] My Goals/outcomes	My Goals/outcomes	Empowerment/Activation		2	I am pressurized into choosing the treatment my doctor suggests	5 point Likert	Very often, Often, Sometimes, Rarely, No	http://journals.sagepub.com/doi/pdf/10.1258/0956462011916875	http://p3c.org.uk/prom-detail/90	562
				Treatment Related Empowerment Scale (TES)	[P] My Goals/outcomes	My Goals/outcomes	Empowerment/Activation		3	My doctor supports my decisions about medicines, whether or not he/she agrees with them	5 point Likert	Very often, Often, Sometimes, Rarely, No	http://journals.sagepub.com/doi/pdf/10.1258/0956462011916875	http://p3c.org.uk/prom-detail/90	563
				Treatment Related Empowerment Scale (TES)	[P] My Goals/outcomes	My Goals/outcomes	Empowerment/Activation		4	My doctor seeks my views about treatment before prescribing a medicine	5 point Likert	Very often, Often, Sometimes, Rarely, No	http://journals.sagepub.com/doi/pdf/10.1258/0956462011916875	http://p3c.org.uk/prom-detail/90	564
				Treatment Related Empowerment Scale (TES)	[P] My Goals/outcomes	My Goals/outcomes	Empowerment/Activation		5	I feel I am actively involved in decisions about my drug treatment	5 point Likert	Very often, Often, Sometimes, Rarely, No	http://journals.sagepub.com/doi/pdf/10.1258/0956462011916875	http://p3c.org.uk/prom-detail/90	565
				Treatment Related Empowerment Scale (TES)	[P] My Goals/outcomes	My Goals/outcomes	Empowerment/Activation		6	My doctor asks how I have got on with my medicine	5 point Likert	Very often, Often, Sometimes, Rarely, No	http://journals.sagepub.com/doi/pdf/10.1258/0956462011916875	http://p3c.org.uk/prom-detail/90	566
				Treatment Related Empowerment Scale (TES)	[P] My Goals/outcomes	My Goals/outcomes	Empowerment/Activation		7	My doctor describes a range of treatment options, and lets me choose what to do	5 point Likert	Very often, Often, Sometimes, Rarely, No	http://journals.sagepub.com/doi/pdf/10.1258/0956462011916875	http://p3c.org.uk/prom-detail/90	567
				Treatment Related Empowerment Scale (TES)	[P] My Goals/outcomes	My Goals/outcomes	Empowerment/Activation		8	I am not given enough information to be actively involved in making choices about treatment	5 point Likert	Very often, Often, Sometimes, Rarely, No	http://journals.sagepub.com/doi/pdf/10.1258/0956462011916875	http://p3c.org.uk/prom-detail/90	568
				Treatment Related Empowerment Scale (TES)	[P] My Goals/outcomes	My Goals/outcomes	Empowerment/Activation		9	I feel satisfied with the contribution I make to decisions about my medicines	5 point Likert	Very often, Often, Sometimes, Rarely, No	http://journals.sagepub.com/doi/pdf/10.1258/0956462011916875	http://p3c.org.uk/prom-detail/90	569
				Treatment Related Empowerment Scale (TES)	[P] My Goals/outcomes	My Goals/outcomes	Empowerment/Activation		10	My doctor explains why he/she wants me to take a medicine	5 point Likert	Very often, Often, Sometimes, Rarely, No	http://journals.sagepub.com/doi/pdf/10.1258/0956462011916875	http://p3c.org.uk/prom-detail/90	570
				Treatment Related Empowerment Scale (TES)	[P] Care Planning	Care Planning	Generic Care Planning		3	My doctor supports my decisions about medicines, whether or not he/she agrees with them	5 point Likert	Very often, Often, Sometimes, Rarely, No	http://journals.sagepub.com/doi/pdf/10.1258/0956462011916875	http://p3c.org.uk/prom-detail/90	571
				Treatment Related Empowerment Scale (TES)	[P] Care Planning	Care Planning	Generic Care Planning		4	My doctor seeks my views about treatment before prescribing a medicine	5 point Likert	Very often, Often, Sometimes, Rarely, No	http://journals.sagepub.com/doi/pdf/10.1258/0956462011916875	http://p3c.org.uk/prom-detail/90	572
				Treatment Related Empowerment Scale (TES)	[P] Care Planning	Care Planning	Generic Care Planning		5	I feel I am actively involved in decisions about my drug treatment	5 point Likert	Very often, Often, Sometimes, Rarely, No	http://journals.sagepub.com/doi/pdf/10.1258/0956462011916875	http://p3c.org.uk/prom-detail/90	573
				Treatment Related Empowerment Scale (TES)	[P] Care Planning	Care Planning	Generic Care Planning		6	My doctor asks how I have got on with my medicine	5 point Likert	Very often, Often, Sometimes, Rarely, No	http://journals.sagepub.com/doi/pdf/10.1258/0956462011916875	http://p3c.org.uk/prom-detail/90	574
				Treatment Related Empowerment Scale (TES)	[P] Care Planning	Care Planning	Generic Care Planning		7	My doctor describes a range of treatment options, and lets me choose what to do	5 point Likert	Very often, Often, Sometimes, Rarely, No	http://journals.sagepub.com/doi/pdf/10.1258/0956462011916875	http://p3c.org.uk/prom-detail/90	575
				Treatment Related Empowerment Scale (TES)	[P] Care Planning	Care Planning	Generic Care Planning		8	I am not given enough information to be actively involved in making choices about treatment	5 point Likert	Very often, Often, Sometimes, Rarely, No	http://journals.sagepub.com/doi/pdf/10.1258/0956462011916875	http://p3c.org.uk/prom-detail/90	576
				Treatment Related Empowerment Scale (TES)	[P] Care Planning	Care Planning	Generic Care Planning		9	I feel satisfied with the contribution I make to decisions about my medicines	5 point Likert	Very often, Often, Sometimes, Rarely, No	http://journals.sagepub.com/doi/pdf/10.1258/0956462011916875	http://p3c.org.uk/prom-detail/90	577
				Treatment Related Empowerment Scale (TES)	[P] Care Planning	Care Planning	Generic Care Planning		10	My doctor explains why he/she wants me to take a medicine	5 point Likert	Very often, Often, Sometimes, Rarely, No	http://journals.sagepub.com/doi/pdf/10.1258/0956462011916875	http://p3c.org.uk/prom-detail/90	578
				Treatment Related Empowerment Scale (TES)	[P] Information and Communication	Information and Communication	Information Gathering/Sharing		4	My doctor seeks my views about treatment before prescribing a medicine	5 point Likert	Very often, Often, Sometimes, Rarely, No	http://journals.sagepub.com/doi/pdf/10.1258/0956462011916875	http://p3c.org.uk/prom-detail/90	579
				Treatment Related Empowerment Scale (TES)	[P] Information and Communication	Information and Communication	Information Gathering/Sharing		6	My doctor asks how I have got on with my medicine	5 point Likert	Very often, Often, Sometimes, Rarely, No	http://journals.sagepub.com/doi/pdf/10.1258/0956462011916875	http://p3c.org.uk/prom-detail/90	580
				Treatment Related Empowerment Scale (TES)	[P] Information and Communication	Information and Communication	Information Gathering/Sharing		7	My doctor describes a range of treatment options, and lets me choose what to do	5 point Likert	Very often, Often, Sometimes, Rarely, No	http://journals.sagepub.com/doi/pdf/10.1258/0956462011916875	http://p3c.org.uk/prom-detail/90	581
				Treatment Related Empowerment Scale (TES)	[P] Information and Communication	Information and Communication	Information Gathering/Sharing		8	I am not given enough information to be actively involved in making choices about treatment	5 point Likert	Very often, Often, Sometimes, Rarely, No	http://journals.sagepub.com/doi/pdf/10.1258/0956462011916875	http://p3c.org.uk/prom-detail/90	582
				Treatment Related Empowerment Scale (TES)	[P] Information and Communication	Information and Communication	Information Gathering/Sharing		9	I feel satisfied with the contribution I make to decisions about my medicines	5 point Likert	Very often, Often, Sometimes, Rarely, No	http://journals.sagepub.com/doi/pdf/10.1258/0956462011916875	http://p3c.org.uk/prom-detail/90	583
				Treatment Related Empowerment Scale (TES)	[P] Information and Communication	Information and Communication	Information Gathering/Sharing		10	My doctor explains why he/she wants me to take a medicine	5 point Likert	Very often, Often, Sometimes, Rarely, No	http://journals.sagepub.com/doi/pdf/10.1258/0956462011916875	http://p3c.org.uk/prom-detail/90	584
				Treatment Related Empowerment Scale (TES)	[P] Decision making	Decision making	Involvement in decision making		1	The decision to start or stop medicines is mine, not the doctor's.	5 point Likert	Very often, Often, Sometimes, Rarely, No	http://journals.sagepub.com/doi/pdf/10.1258/0956462011916875	http://p3c.org.uk/prom-detail/90	585
				Treatment Related Empowerment Scale (TES)	[P] Decision making	Decision making	Involvement in decision making		2	I am pressurized into choosing the treatment my doctor suggests	5 point Likert	Very often, Often, Sometimes, Rarely, No	http://journals.sagepub.com/doi/pdf/10.1258/0956462011916875	http://p3c.org.uk/prom-detail/90	586
				Treatment Related Empowerment Scale (TES)	[P] Decision making	Decision making	Involvement in decision making		3	My doctor supports my decisions about medicines, whether or not he/she agrees with them	5 point Likert	Very often, Often, Sometimes, Rarely, No	http://journals.sagepub.com/doi/pdf/10.1258/0956462011916875	http://p3c.org.uk/prom-detail/90	587
				Treatment Related Empowerment Scale (TES)	[P] Decision making	Decision making	Involvement in decision making		4	My doctor seeks my views about treatment before prescribing a medicine	5 point Likert	Very often, Often, Sometimes, Rarely, No	http://journals.sagepub.com/doi/pdf/10.1258/0956462011916875	http://p3c.org.uk/prom-detail/90	588
				Treatment Related Empowerment Scale (TES)	[P] Decision making	Decision making	Involvement in decision making		5	I feel I am actively involved in decisions about my drug treatment	5 point Likert	Very often, Often, Sometimes, Rarely, No	http://journals.sagepub.com/doi/pdf/10.1258/0956462011916875	http://p3c.org.uk/prom-detail/90	589
				Treatment Related Empowerment Scale (TES)	[P] Decision making	Decision making	Involvement in decision making		6	My doctor asks how I have got on with my medicine	5 point Likert	Very often, Often, Sometimes, Rarely, No	http://journals.sagepub.com/doi/pdf/10.1258/0956462011916875	http://p3c.org.uk/prom-detail/90	590
				Treatment Related Empowerment Scale (TES)	[P] Decision making	Decision making	Involvement in decision making		7	My doctor describes a range of treatment options, and lets me choose what to do	5 point Likert	Very often, Often, Sometimes, Rarely, No	http://journals.sagepub.com/doi/pdf/10.1258/0956462011916875	http://p3c.org.uk/prom-detail/90	591
				Treatment Related Empowerment Scale (TES)	[P] Decision making	Decision making	Involvement in decision making		8	I am not given enough information to be actively involved in making choices about treatment	5 point Likert	Very often, Often, Sometimes, Rarely, No	http://journals.sagepub.com/doi/pdf/10.1258/0956462011916875	http://p3c.org.uk/prom-detail/90	592
				Treatment Related Empowerment Scale (TES)	[P] Decision making	Decision making	Involvement in decision making		9	I feel satisfied with the contribution I make to decisions about my medicines	5 point Likert	Very often, Often, Sometimes, Rarely, No	http://journals.sagepub.com/doi/pdf/10.1258/0956462011916875	http://p3c.org.uk/prom-detail/90	593
				Treatment Related Empowerment Scale (TES)	[P] Decision making	Decision making	Involvement in decision making		10	My doctor explains why he/she wants me to take a medicine	5 point Likert	Very often, Often, Sometimes, Rarely, No	http://journals.sagepub.com/doi/pdf/10.1258/0956462011916875	http://p3c.org.uk/prom-detail/90	594
				Treatment Related Empowerment Scale (TES)	[P] Information and Communication	Information and Communication	Therapeutic relationship	PCCC behaviour and communication	2	I am pressurized into choosing the treatment my doctor suggests	5 point Likert	Very often, Often, Sometimes, Rarely, No	http://journals.sagepub.com/doi/pdf/10.1258/0956462011916875	http://p3c.org.uk/prom-detail/90	595
				Treatment Related Empowerment Scale (TES)	[P] Information and Communication	Information and Communication	Therapeutic relationship	PCCC behaviour and communication	6	My doctor asks how I have got on with my medicine	5 point Likert	Very often, Often, Sometimes, Rarely, No	http://journals.sagepub.com/doi/pdf/10.1258/0956462011916875	http://p3c.org.uk/prom-detail/90	596
				Treatment Related Empowerment Scale (TES)	[P] Information and Communication	Information and Communication	Therapeutic relationship	PCCC behaviour and communication	10	My doctor explains why he/she wants me to take a medicine	5 point Likert	Very often, Often, Sometimes, Rarely, No	http://journals.sagepub.com/doi/pdf/10.1258/0956462011916875	http://p3c.org.uk/prom-detail/90	597
				Treatment Related Empowerment Scale (TES)	[P] Medication	Medication			1	The decision to start or stop medicines is mine, not the doctor's.	5 point Likert	Very often, Often, Sometimes, Rarely, No	http://journals.sagepub.com/doi/pdf/10.1258/0956462011916875	http://p3c.org.uk/prom-detail/90	598
				Treatment Related Empowerment Scale (TES)	[P] Medication	Medication			2	I am pressurized into choosing the treatment my doctor suggests	5 point Likert	Very often, Often, Sometimes, Rarely, No	http://journals.sagepub.com/doi/pdf/10.1258/0956462011916875	http://p3c.org.uk/prom-detail/90	599
				Treatment Related Empowerment Scale (TES)	[P] Medication	Medication			3	My doctor supports my decisions about medicines, whether or not he/she agrees with them	5 point Likert	Very often, Often, Sometimes, Rarely, No	http://journals.sagepub.com/doi/pdf/10.1258/0956462011916875	http://p3c.org.uk/prom-detail/90	600
				Treatment Related Empowerment Scale (TES)	[P] Medication	Medication			4	My doctor seeks my views about treatment before prescribing a medicine	5 point Likert	Very often, Often, Sometimes, Rarely, No	http://journals.sagepub.com/doi/pdf/10.1258/0956462011916875	http://p3c.org.uk/prom-detail/90	601
				Treatment Related Empowerment Scale (TES)	[P] Medication	Medication			5	I feel I am actively involved in decisions about my drug treatment	5 point Likert	Very often, Often, Sometimes, Rarely, No	http://journals.sagepub.com/doi/pdf/10.1258/0956462011916875	http://p3c.org.uk/prom-detail/90	602
				Treatment Related Empowerment Scale (TES)	[P] Medication	Medication			6	My doctor asks how I have got on with my medicine	5 point Likert	Very often, Often, Sometimes, Rarely, No	http://journals.sagepub.com/doi/pdf/10.1258/0956462011916875	http://p3c.org.uk/prom-detail/90	603
				Treatment Related Empowerment Scale (TES)	[P] Medication	Medication			7	My doctor describes a range of treatment options, and lets me choose what to do	5 point Likert	Very often, Often, Sometimes, Rarely, No	http://journals.sagepub.com/doi/pdf/10.1258/0956462011916875	http://p3c.org.uk/prom-detail/90	604
				Treatment Related Empowerment Scale (TES)	[P] Medication	Medication			8	I am not given enough information to be actively involved in making choices about treatment	5 point Likert	Very often, Often, Sometimes, Rarely, No	http://journals.sagepub.com/doi/pdf/10.1258/0956462011916875	http://p3c.org.uk/prom-detail/90	605
				Treatment Related Empowerment Scale (TES)	[P] Medication	Medication			9	I feel satisfied with the contribution I make to decisions about my medicines	5 point Likert	Very often, Often, Sometimes, Rarely, No	http://journals.sagepub.com/doi/pdf/10.1258/0956462011916875	http://p3c.org.uk/prom-detail/90	606
				Treatment Related Empowerment Scale (TES)	[P] Medication	Medication			10	My doctor explains why he/she wants me to take a medicine	5 point Likert	Very often, Often, Sometimes, Rarely, No	http://journals.sagepub.com/doi/pdf/10.1258/0956462011916875	http://p3c.org.uk/prom-detail/90	607
				IC-PREM-Home	[P] Care Planning	Care Planning	Care Co-ordination	Unspecified Care Co-ordination	2	The staff that cared for me at home had been given all the necessary information about my condition or illness from the person who referred me	Yes/No/Other	Yes, Don't know, No	https://www.ncbi.nlm.nih.gov/pubmed/25712515	http://p3c.org.uk/prom-detail/136	608
				IC-PREM-Home	[P] My Goals/outcomes	My Goals/outcomes	Carer Involvement		12	Staff gave my family of someone close to me all the information they needed to help care for me	Yes/No/Other	Yes definitely, Yes – to some extent, I did not want or need them, No	https://www.ncbi.nlm.nih.gov/pubmed/25712515	http://p3c.org.uk/prom-detail/136	609
				IC-PREM-Home	[P] Transitions	Transitions	Continuity of care		14	Staff discussed with me whether I needed any further health or social care services after this service stopped. (e.g. services from a GP, physiotherapist or community nurse, or assistance from social services or the voluntary sector)	Yes/No/Other	Yes, No - it was not necessary to discuss it, No - but I would have liked them to	https://www.ncbi.nlm.nih.gov/pubmed/25712515	http://p3c.org.uk/prom-detail/136	610
				IC-PREM-Home	[P] My Goals/outcomes	My Goals/outcomes	Empowerment/Activation		3	I was aware of what we were aiming to achieve, e.g. to be mobile at home, to be independent at home, to be able to go out shopping, to understand my health better	Yes/No/Other	Yes, No	https://www.ncbi.nlm.nih.gov/pubmed/25712515	http://p3c.org.uk/prom-detail/136	611
				IC-PREM-Home	[P] My Goals/outcomes	My Goals/outcomes	Empowerment/Activation		4	I was involved in setting these aims	Yes/No/Other	Yes - Always, Yes - Sometimes, No	https://www.ncbi.nlm.nih.gov/pubmed/25712515	http://p3c.org.uk/prom-detail/136	612
				IC-PREM-Home	[P] My Goals/outcomes	My Goals/outcomes	Empowerment/Activation		10	I felt involved in decisions about when my care from the community team was going to stop	Yes/No/Other	Yes - Definitely, Yes to some extent, I did not need to be involved, No	https://www.ncbi.nlm.nih.gov/pubmed/25712515	http://p3c.org.uk/prom-detail/136	613
				IC-PREM-Home	[P] My Goals/outcomes	My Goals/outcomes	Empowerment/Activation		13	Staff discussed with me whether additional equipment or adaptations were required to support me living at home	Yes/No/Other	Yes, No - it was not necessary to discuss it, No - but I would have liked them to	https://www.ncbi.nlm.nih.gov/pubmed/25712515	http://p3c.org.uk/prom-detail/136	614
				IC-PREM-Home	[P] My Goals/outcomes	My Goals/outcomes	Empowerment/Activation		14	Staff discussed with me whether I needed any further health or social care services after this service stopped. (e.g. services from a GP, physiotherapist or community nurse, or assistance from social services or the voluntary sector)	Yes/No/Other	Yes, No - it was not necessary to discuss it, No - but I would have liked them to	https://www.ncbi.nlm.nih.gov/pubmed/25712515	http://p3c.org.uk/prom-detail/136	615
				IC-PREM-Home	[P] My Goals/outcomes	My Goals/outcomes	Goal Setting		3	I was aware of what we were aiming to achieve, e.g. to be mobile at home, to be independent at home, to be able to go out shopping, to understand my health better	Yes/No/Other	Yes, No	https://www.ncbi.nlm.nih.gov/pubmed/25712515	http://p3c.org.uk/prom-detail/136	616
				IC-PREM-Home	[P] My Goals/outcomes	My Goals/outcomes	Goal Setting		4	I was involved in setting these aims	Yes/No/Other	Yes - Always, Yes - Sometimes, No	https://www.ncbi.nlm.nih.gov/pubmed/25712515	http://p3c.org.uk/prom-detail/136	617
				IC-PREM-Home	[P] Care Planning	Care Planning	Generic Care Planning		3	I was aware of what we were aiming to achieve, e.g. to be mobile at home, to be independent at home, to be able to go out shopping, to understand my health better	Yes/No/Other	Yes, No	https://www.ncbi.nlm.nih.gov/pubmed/25712515	http://p3c.org.uk/prom-detail/136	618
				IC-PREM-Home	[P] Care Planning	Care Planning	Generic Care Planning		4	I was involved in setting these aims	Yes/No/Other	Yes - Always, Yes - Sometimes, No	https://www.ncbi.nlm.nih.gov/pubmed/25712515	http://p3c.org.uk/prom-detail/136	619
				IC-PREM-Home	[P] Care Planning	Care Planning	Generic Care Planning		5	The staff let me know how to contact them if I needed to	Yes/No/Other	Yes - Always, Yes - Sometimes, No	https://www.ncbi.nlm.nih.gov/pubmed/25712515	http://p3c.org.uk/prom-detail/136	620
				IC-PREM-Home	[P] Care Planning	Care Planning	Generic Care Planning		10	I felt involved in decisions about when my care from the community team was going to stop	Yes/No/Other	Yes definitely, Yes – to some extent, I did not need to be involved, No	https://www.ncbi.nlm.nih.gov/pubmed/25712515	http://p3c.org.uk/prom-detail/136	621
				IC-PREM-Home	[P] Care Planning	Care Planning	Generic Care Planning		11	I was given enough notice about when my care from the community team was going to stop	Yes/No/Other	Yes, Yes - to some extent, No	https://www.ncbi.nlm.nih.gov/pubmed/25712515	http://p3c.org.uk/prom-detail/136	622
				IC-PREM-Home	[P] Care Planning	Care Planning	Generic Care Planning		12	Staff gave my family of someone close to me all the information they needed to help care for me	Yes/No/Other	Yes definitely, Yes – to some extent, I did not want or need them, No	https://www.ncbi.nlm.nih.gov/pubmed/25712515	http://p3c.org.uk/prom-detail/136	623
				IC-PREM-Home	[P] Care Planning	Care Planning	Generic Care Planning		13	Staff discussed with me whether additional equipment or adaptations were required to support me living at home	Yes/No/Other	Yes, No - it was not necessary to discuss it, No - but I would have liked them to	https://www.ncbi.nlm.nih.gov/pubmed/25712515	http://p3c.org.uk/prom-detail/136	624
				IC-PREM-Home	[P] Care Planning	Care Planning	Generic Care Planning		14	Staff discussed with me whether I needed any further health or social care services after this service stopped. (e.g. services from a GP, physiotherapist or community nurse, or assistance from social services or the voluntary sector)	Yes/No/Other	Yes, No - it was not necessary to discuss it, No - but I would have liked them to	https://www.ncbi.nlm.nih.gov/pubmed/25712515	http://p3c.org.uk/prom-detail/136	625
				IC-PREM-Home	[P] Information and Communication	Information and Communication	Information Gathering/Sharing		2	The staff that cared for me at home had been given all the necessary information about my condition or illness from the person who referred me	Yes/No/Other	Yes, Don't know, No	https://www.ncbi.nlm.nih.gov/pubmed/25712515	http://p3c.org.uk/prom-detail/136	626
				IC-PREM-Home	[P] Information and Communication	Information and Communication	Information Gathering/Sharing		3	I was aware of what we were aiming to achieve, e.g. to be mobile at home, to be independent at home, to be able to go out shopping, to understand my health better	Yes/No/Other	Yes, No	https://www.ncbi.nlm.nih.gov/pubmed/25712515	http://p3c.org.uk/prom-detail/136	627
				IC-PREM-Home	[P] Information and Communication	Information and Communication	Information Gathering/Sharing		7	When I had important questions to ask the staff they were answered well enough	Yes/No/Other	Yes - Always, Yes - Sometimes, I had to ask, No	https://www.ncbi.nlm.nih.gov/pubmed/25712515	http://p3c.org.uk/prom-detail/136	628
				IC-PREM-Home	[P] Information and Communication	Information and Communication	Information Gathering/Sharing		9	I was given enough information about my condition or treatment	Yes/No/Other	The right, Not enough, Too much	https://www.ncbi.nlm.nih.gov/pubmed/25712515	http://p3c.org.uk/prom-detail/136	629
				IC-PREM-Home	[P] Information and Communication	Information and Communication	Information Gathering/Sharing		12	Staff gave my family of someone close to me all the information they needed to help care for me	Yes/No/Other	Yes definitely, Yes – to some extent, I did not want or need them, No	https://www.ncbi.nlm.nih.gov/pubmed/25712515	http://p3c.org.uk/prom-detail/136	630
				IC-PREM-Home	[P] Information and Communication	Information and Communication	Information Gathering/Sharing		13	Staff discussed with me whether additional equipment or adaptations were required to support me living at home	Yes/No/Other	Yes, No - it was not necessary to discuss it, No - but I would have liked them to	https://www.ncbi.nlm.nih.gov/pubmed/25712515	http://p3c.org.uk/prom-detail/136	631
				IC-PREM-Home	[P] Information and Communication	Information and Communication	Information Gathering/Sharing		14	Staff discussed with me whether I needed any further health or social care services after this service stopped. (e.g. services from a GP, physiotherapist or community nurse, or assistance from social services or the voluntary sector)	Yes/No/Other	Yes, No - it was not necessary to discuss it, No - but I would have liked them to	https://www.ncbi.nlm.nih.gov/pubmed/25712515	http://p3c.org.uk/prom-detail/136	632
				IC-PREM-Home	[P] Decision making	Decision making	Involvement in decision making		3	I was aware of what we were aiming to achieve, e.g. to be mobile at home, to be independent at home, to be able to go out shopping, to understand my health better	Yes/No/Other	Yes, No	https://www.ncbi.nlm.nih.gov/pubmed/25712515	http://p3c.org.uk/prom-detail/136	633
				IC-PREM-Home	[P] Decision making	Decision making	Involvement in decision making		4	I was involved in setting these aims	Yes/No/Other	Yes - Always, Yes - Sometimes, No	https://www.ncbi.nlm.nih.gov/pubmed/25712515	http://p3c.org.uk/prom-detail/136	634
				IC-PREM-Home	[P] Decision making	Decision making	Involvement in decision making		10	I felt involved in decisions about when my care from the community team was going to stop	Yes/No/Other	Yes definitely, Yes – to some extent, I did not need to be involved, No	https://www.ncbi.nlm.nih.gov/pubmed/25712515	http://p3c.org.uk/prom-detail/136	635
				IC-PREM-Home	[P] Decision making	Decision making	Involvement in decision making		13	Staff discussed with me whether additional equipment or adaptations were required to support me living at home	Yes/No/Other	Yes, No - it was not necessary to discuss it, No - but I would have liked them to	https://www.ncbi.nlm.nih.gov/pubmed/25712515	http://p3c.org.uk/prom-detail/136	636
				IC-PREM-Home	[P] Decision making	Decision making	Involvement in decision making		14	Staff discussed with me whether I needed any further health or social care services after this service stopped. (e.g. services from a GP, physiotherapist or community nurse, or assistance from social services or the voluntary sector)	Yes/No/Other	Yes, No - it was not necessary to discuss it, No - but I would have liked them to	https://www.ncbi.nlm.nih.gov/pubmed/25712515	http://p3c.org.uk/prom-detail/136	637
				IC-PREM-Home	[P] Information and Communication	Information and Communication	Therapeutic relationship	PCCC behaviour and communication	8	I had confidence and trust in the staff treating or supporting me	Yes/No/Other	Yes - Always, Yes - Sometimes, No	https://www.ncbi.nlm.nih.gov/pubmed/25712515	http://p3c.org.uk/prom-detail/136	638
				IC-PREM-Home	[P] Information and Communication	Information and Communication	Therapeutic relationship	PCCC behaviour and communication	15	Overall, I felt I was treated with respect and dignity while I was receiving my care from this service.	Yes/No/Other	Yes - Always, Yes - Sometimes, No	https://www.ncbi.nlm.nih.gov/pubmed/25712515	http://p3c.org.uk/prom-detail/136	639
				IC-PREM-Home	[P] My Goals/outcomes	My Goals/outcomes	Self-Management		13	Staff discussed with me whether additional equipment or adaptations were required to support me living at home	Yes/No/Other	Yes, No - it was not necessary to discuss it, No - but I would have liked them to	https://www.ncbi.nlm.nih.gov/pubmed/25712515	http://p3c.org.uk/prom-detail/136	640
				IC-PREM-Home	[P] My Goals/outcomes	My Goals/outcomes	Self-Management		14	Staff discussed with me whether I needed any further health or social care services after this service stopped. (e.g. services from a GP, physiotherapist or community nurse, or assistance from social services or the voluntary sector)	Yes/No/Other	Yes, No - it was not necessary to discuss it, No - but I would have liked them to	https://www.ncbi.nlm.nih.gov/pubmed/25712515	http://p3c.org.uk/prom-detail/136	641
				IC-PREM-Home	[P] Care Planning	Care Planning	Single point of contact		5	The staff let me know how to contact them if I needed to	Yes/No/Other	Yes - Always, Yes - Sometimes, No	https://www.ncbi.nlm.nih.gov/pubmed/25712515	http://p3c.org.uk/prom-detail/136	642
				IC-PREM-Home	[P] My Goals/outcomes	My Goals/outcomes	Carer Involvement		12	Staff gave my family or someone close to me all the information they needed to help care for me	Yes/No/Other	Yes - Definitely, Yes to some extent, I did not need to be involved, No	https://www.ncbi.nlm.nih.gov/pubmed/25712515	http://p3c.org.uk/prom-detail/135	643
				IC-PREM-Bed	[P] Care Planning	Care Planning	Care Co-ordination	Unspecified Care Co-ordination	2	The staff that cared for me in this service had been given all the necessary information about my condition or illness from the person who referred me	Yes/No/Other	Yes, Don't know, No	https://www.ncbi.nlm.nih.gov/pubmed/25712515	http://p3c.org.uk/prom-detail/135	644
				IC-PREM-Bed	[P] Care Planning	Care Planning	Generic Care Planning		3	I was aware of what we were aiming to achieve, e.g. to be mobile at home, to be independent at home, to be able to go out shopping, to understand my health better	Yes/No/Other	Yes, No	https://www.ncbi.nlm.nih.gov/pubmed/25712515	http://p3c.org.uk/prom-detail/135	645
				IC-PREM-Bed	[P] Care Planning	Care Planning	Generic Care Planning		4	I was involved in setting these aims	Yes/No/Other	Yes - Always, Yes - Sometimes, No	https://www.ncbi.nlm.nih.gov/pubmed/25712515	http://p3c.org.uk/prom-detail/135	646
				IC-PREM-Bed	[P] Care Planning	Care Planning	Generic Care Planning		9	I was involved as much as I wanted to be in decisions about my care and therapy	Yes/No/Other	The right, Not enough, Too much	https://www.ncbi.nlm.nih.gov/pubmed/25712515	http://p3c.org.uk/prom-detail/135	647
				IC-PREM-Bed	[P] Care Planning	Care Planning	Generic Care Planning		10	I was involved in decisions about when I would go home	Yes/No/Other	Yes - Definitely, Yes to some extent, I did not need to be involved, No	https://www.ncbi.nlm.nih.gov/pubmed/25712515	http://p3c.org.uk/prom-detail/135	648
				IC-PREM-Bed	[P] Care Planning	Care Planning	Generic Care Planning		11	Staff took account of my family or home situation when planning going home	Yes/No/Other	Yes - Definitely, Yes - to some extent, It was not necessary, No, Don't know	https://www.ncbi.nlm.nih.gov/pubmed/25712515	http://p3c.org.uk/prom-detail/135	649
				IC-PREM-Bed	[P] Care Planning	Care Planning	Generic Care Planning		12	Staff gave my family or someone close to me all the information they needed to help care for me	Yes/No/Other	Yes - Definitely, Yes to some extent, I did not need to be involved, No	https://www.ncbi.nlm.nih.gov/pubmed/25712515	http://p3c.org.uk/prom-detail/135	650
				IC-PREM-Bed	[P] Care Planning	Care Planning	Generic Care Planning		13	Staff discussed with me whether additional equipment or adaptations were required to support me living at home	Yes/No/Other	Yes, No - it was not necessary to discuss it, No - but I would have liked them to	https://www.ncbi.nlm.nih.gov/pubmed/25712515	http://p3c.org.uk/prom-detail/135	651
				IC-PREM-Bed	[P] Care Planning	Care Planning	Generic Care Planning		14	Staff discussed with me whether I needed any further health or social care services after this service stopped. (e.g. services from a GP, physiotherapist or community nurse, or assistance from social services or the voluntary sector)	Yes/No/Other	Yes, No it was not applicable, No - but I would have liked them to	https://www.ncbi.nlm.nih.gov/pubmed/25712515	http://p3c.org.uk/prom-detail/135	652
				IC-PREM-Bed	[P] Transitions	Transitions	Continuity of care		14	Staff discussed with me whether I needed any further health or social care services after this service stopped. (e.g. services from a GP, physiotherapist or community nurse, or assistance from social services or the voluntary sector)	Yes/No/Other	Yes, No it was not applicable, No - but I would have liked them to	https://www.ncbi.nlm.nih.gov/pubmed/25712515	http://p3c.org.uk/prom-detail/135	653
				IC-PREM-Bed	[P] My Goals/outcomes	My Goals/outcomes	Empowerment/Activation		3	I was aware of what we were aiming to achieve, e.g. to be mobile at home, to be independent at home, to be able to go out shopping, to understand my health better	Yes/No/Other	Yes, No	https://www.ncbi.nlm.nih.gov/pubmed/25712515	http://p3c.org.uk/prom-detail/135	654
				IC-PREM-Bed	[P] My Goals/outcomes	My Goals/outcomes	Empowerment/Activation		4	I was involved in setting these aims	Yes/No/Other	Yes - Always, Yes - Sometimes, No	https://www.ncbi.nlm.nih.gov/pubmed/25712515	http://p3c.org.uk/prom-detail/135	655
				IC-PREM-Bed	[P] My Goals/outcomes	My Goals/outcomes	Empowerment/Activation		9	I was involved as much as I wanted to be in decisions about my care and therapy	Yes/No/Other	The right, Not enough, Too much	https://www.ncbi.nlm.nih.gov/pubmed/25712515	http://p3c.org.uk/prom-detail/135	656
				IC-PREM-Bed	[P] My Goals/outcomes	My Goals/outcomes	Empowerment/Activation		10	I was involved in decisions about when I would go home	Yes/No/Other	Yes - Definitely, Yes to some extent, I did not need to be involved, No	https://www.ncbi.nlm.nih.gov/pubmed/25712515	http://p3c.org.uk/prom-detail/135	657
				IC-PREM-Bed	[P] My Goals/outcomes	My Goals/outcomes	Empowerment/Activation		13	Staff discussed with me whether additional equipment or adaptations were required to support me living at home	Yes/No/Other	Yes, No - it was not necessary to discuss it, No - but I would have liked them to	https://www.ncbi.nlm.nih.gov/pubmed/25712515	http://p3c.org.uk/prom-detail/135	658
				IC-PREM-Bed	[P] My Goals/outcomes	My Goals/outcomes	Empowerment/Activation		14	Staff discussed with me whether I needed any further health or social care services after this service stopped. (e.g. services from a GP, physiotherapist or community nurse, or assistance from social services or the voluntary sector)	Yes/No/Other	Yes, No it was not applicable, No - but I would have liked them to	https://www.ncbi.nlm.nih.gov/pubmed/25712515	http://p3c.org.uk/prom-detail/135	659
				IC-PREM-Bed	[P] My Goals/outcomes	My Goals/outcomes	Goal Setting		3	I was aware of what we were aiming to achieve, e.g. to be mobile at home, to be independent at home, to be able to go out shopping, to understand my health better	Yes/No/Other	Yes, No	https://www.ncbi.nlm.nih.gov/pubmed/25712515	http://p3c.org.uk/prom-detail/135	660
				IC-PREM-Bed	[P] My Goals/outcomes	My Goals/outcomes	Goal Setting		4	I was involved in setting these aims	Yes/No/Other	Yes - Always, Yes - Sometimes, No	https://www.ncbi.nlm.nih.gov/pubmed/25712515	http://p3c.org.uk/prom-detail/135	661
				IC-PREM-Bed	[P] Information and Communication	Information and Communication	Information Gathering/Sharing		2	The staff that cared for me in this service had been given all the necessary information about my condition or illness from the person who referred me	Yes/No/Other	Yes, Don't know, No	https://www.ncbi.nlm.nih.gov/pubmed/25712515	http://p3c.org.uk/prom-detail/135	662
				IC-PREM-Bed	[P] Information and Communication	Information and Communication	Information Gathering/Sharing		3	I was aware of what we were aiming to achieve, e.g. to be mobile at home, to be independent at home, to be able to go out shopping, to understand my health better	Yes/No/Other	Yes, No	https://www.ncbi.nlm.nih.gov/pubmed/25712515	http://p3c.org.uk/prom-detail/135	663
				IC-PREM-Bed	[P] Information and Communication	Information and Communication	Information Gathering/Sharing		7	When I had important questions to ask the staff they were answered well enough	Yes/No/Other	Yes - Always, Yes - Sometimes, I had no need to ask, No	https://www.ncbi.nlm.nih.gov/pubmed/25712515	http://p3c.org.uk/prom-detail/135	664
				IC-PREM-Bed	[P]								https://www.ncbi.nlm.nih.gov/pubmed/25712515	http://p3c.org.uk/prom-detail/135	665
				IC-PREM-Bed	[P] Information and Communication	Information and Communication	Information Gathering/Sharing		12	Staff gave my family or someone close to me all the information they needed to help care for me	Yes/No/Other	Yes - Definitely, Yes to some extent, I did not need to be involved, No	https://www.ncbi.nlm.nih.gov/pubmed/25712515	http://p3c.org.uk/prom-detail/135	666
				IC-PREM-Bed	[P] Information and Communication	Information and Communication	Information Gathering/Sharing		13	Staff discussed with me whether additional equipment or adaptations were required to support me living at home	Yes/No/Other	Yes, No - it was not necessary to discuss it, No - but I would have liked them to	https://www.ncbi.nlm.nih.gov/pubmed/25712515	http://p3c.org.uk/prom-detail/135	667
				IC-PREM-Bed	[P] Information and Communication	Information and Communication	Information Gathering/Sharing		14	Staff discussed with me whether I needed any further health or social care services after this service stopped. (e.g. services from a GP, physiotherapist or community nurse, or assistance from social services or the voluntary sector)	Yes/No/Other	Yes, No it was not applicable, No - but I would have liked them to	https://www.ncbi.nlm.nih.gov/pubmed/25712515	http://p3c.org.uk/prom-detail/135	668
				IC-PREM-Bed	[P] Decision making	Decision making	Involvement in decision making		3	I was aware of what we were aiming to achieve, e.g. to be mobile at home, to be independent at home, to be able to go out shopping, to understand my health better	Yes/No/Other	Yes, No	https://www.ncbi.nlm.nih.gov/pubmed/25712515	http://p3c.org.uk/prom-detail/135	669
				IC-PREM-Bed	[P] Decision making	Decision making	Involvement in decision making		4	I was involved in setting these aims	Yes/No/Other	Yes - Always, Yes - Sometimes, No	https://www.ncbi.nlm.nih.gov/pubmed/25712515	http://p3c.org.uk/prom-detail/135	670
				IC-PREM-Bed	[P] Decision making	Decision making	Involvement in decision making		10	I was involved in decisions about when I would go home	Yes/No/Other	Yes - Definitely, Yes to some extent, I did not need to be involved, No	https://www.ncbi.nlm.nih.gov/pubmed/25712515	http://p3c.org.uk/prom-detail/135	671
				IC-PREM-Bed	[P] Decision making	Decision making	Involvement in decision making		9	I was involved as much as I wanted to be in decisions about my care and therapy	Yes/No/Other	The right, Not enough, Too much	https://www.ncbi.nlm.nih.gov/pubmed/25712515	http://p3c.org.uk/prom-detail/135	672
				IC-PREM-Bed	[P] Information and Communication	Information and Communication	Knowledge of patient/familiarity		11	Staff took account of my family or home situation when planning going home	Yes/No/Other	Yes - Definitely, Yes - to some extent, It was not necessary, No, Don't know	https://www.ncbi.nlm.nih.gov/pubmed/25712515	http://p3c.org.uk/prom-detail/135	673
				IC-PREM-Bed	[P] Information and Communication	Information and Communication	Therapeutic relationship	PCCC behaviour and communication	8	I had confidence and trust in the staff treating or supporting me	Yes/No/Other	Yes - Always, Yes - Sometimes, No	https://www.ncbi.nlm.nih.gov/pubmed/25712515	http://p3c.org.uk/prom-detail/135	674
				IC-PREM-Bed	[P] Information and Communication	Information and Communication	Therapeutic relationship	PCCC behaviour and communication	15	Overall, I felt I was treated with respect and dignity while I was receiving my care from this service.	Yes/No/Other	Yes - Always, Yes - Sometimes, No	https://www.ncbi.nlm.nih.gov/pubmed/25712515	http://p3c.org.uk/prom-detail/135	675
				IC-PREM-Bed	[P] My Goals/outcomes	My Goals/outcomes	Self-Management		13	Staff discussed with me whether additional equipment or adaptations were required to support me living at home	Yes/No/Other	Yes, No - it was not necessary to discuss it, No - but I would have liked them to	https://www.ncbi.nlm.nih.gov/pubmed/25712515	http://p3c.org.uk/prom-detail/135	676
				IC-PREM-Bed	[P] My Goals/outcomes	My Goals/outcomes	Self-Management		14	Staff discussed with me whether I needed any further health or social care services after this service stopped. (e.g. services from a GP, physiotherapist or community nurse, or assistance from social services or the voluntary sector)	Yes/No/Other	Yes, No it was not applicable, No - but I would have liked them to	https://www.ncbi.nlm.nih.gov/pubmed/25712515	http://p3c.org.uk/prom-detail/135	677
				IC-PREM-Bed	[P] Care Planning	Care Planning	Single point of contact		5	The room or ward I was in was clean	Yes/No/Other	Yes - Always, Yes - Sometimes, No	https://www.ncbi.nlm.nih.gov/pubmed/25712515	http://p3c.org.uk/prom-detail/135	678
				Four Habits Patient Questionnaire (4HPQ)	[P] Care Planning	Care Planning	Generic Care Planning		3	In exploring your health concerns, did the doctor give you a good chance to express yourself in your own words?	4 point Likert	Definitely yes, Somewhat yes, Somewhat no, Definitely no	http://qualitysafety.bmj.com/content/20/10/885.abstract	http://p3c.org.uk/prom-detail/79	679
				Four Habits Patient Questionnaire (4HPQ)	[P] Care Planning	Care Planning	Generic Care Planning		6	Did the doctor seem interested in finding out how your current health problems are affecting your daily life?	4 point Likert	Definitely yes, Somewhat yes, Somewhat no, Definitely no	http://qualitysafety.bmj.com/content/20/10/885.abstract	http://p3c.org.uk/prom-detail/79	680
				Four Habits Patient Questionnaire (4HPQ)	[P] Care Planning	Care Planning	Generic Care Planning		10	Did the doctor give you information that directly addressed the concerns you had expressed?	4 point Likert	Definitely yes, Somewhat yes, Somewhat no, Definitely no	http://qualitysafety.bmj.com/content/20/10/885.abstract	http://p3c.org.uk/prom-detail/79	681
				Four Habits Patient Questionnaire (4HPQ)	[P] Care Planning	Care Planning	Generic Care Planning		14	Did the doctor encourage you to be as much involved as you would like in the decisions about your healthcare?	4 point Likert	Definitely yes, Somewhat yes, Somewhat no, Definitely no	http://qualitysafety.bmj.com/content/20/10/885.abstract	http://p3c.org.uk/prom-detail/79	682
				Four Habits Patient Questionnaire (4HPQ)	[P] Care Planning	Care Planning	Generic Care Planning		15	Towards the end of the visit, did the doctor make clear and specific plans about what you should do as a follow-up?	4 point Likert	Definitely yes, Somewhat yes, Somewhat no, Definitely no	http://qualitysafety.bmj.com/content/20/10/885.abstract	http://p3c.org.uk/prom-detail/79	683
				Four Habits Patient Questionnaire (4HPQ)	[P] Care Planning	Care Planning	Care Co-ordination	Unspecified Care Co-ordination	1	Did the doctor seem to know the important information about your medical history?	4 point Likert	Definitely yes, Somewhat yes, Somewhat no, Definitely no	http://qualitysafety.bmj.com/content/20/10/885.abstract	http://p3c.org.uk/prom-detail/79	684
				Four Habits Patient Questionnaire (4HPQ)	[P] Transitions	Transitions	Continuity of care		15	Towards the end of the visit, did the doctor make clear and specific plans about what you should do as a follow-up?	4 point Likert	Definitely yes, Somewhat yes, Somewhat no, Definitely no	http://qualitysafety.bmj.com/content/20/10/885.abstract	http://p3c.org.uk/prom-detail/79	685
				Four Habits Patient Questionnaire (4HPQ)	[P] My Goals/outcomes	My Goals/outcomes	Empowerment/Activation		3	In exploring your health concerns, did the doctor give you a good chance to express yourself in your own words?	4 point Likert	Definitely yes, Somewhat yes, Somewhat no, Definitely no	http://qualitysafety.bmj.com/content/20/10/885.abstract	http://p3c.org.uk/prom-detail/79	686
				Four Habits Patient Questionnaire (4HPQ)	[P] My Goals/outcomes	My Goals/outcomes	Empowerment/Activation		13	After the doctor gave you information, did s/he make sure to find out how well you understood the information?	4 point Likert	Definitely yes, Somewhat yes, Somewhat no, Definitely no	http://qualitysafety.bmj.com/content/20/10/885.abstract	http://p3c.org.uk/prom-detail/79	687
				Four Habits Patient Questionnaire (4HPQ)	[P] My Goals/outcomes	My Goals/outcomes	Empowerment/Activation		14	Did the doctor encourage you to be as much involved as you would like in the decisions about your healthcare?	4 point Likert	Definitely yes, Somewhat yes, Somewhat no, Definitely no	http://qualitysafety.bmj.com/content/20/10/885.abstract	http://p3c.org.uk/prom-detail/79	688
				Four Habits Patient Questionnaire (4HPQ)	[P] My Goals/outcomes	My Goals/outcomes	Goal Setting		15	Towards the end of the visit, did the doctor make clear and specific plans about what you should do as a follow-up?	4 point Likert	Definitely yes, Somewhat yes, Somewhat no, Definitely no	http://qualitysafety.bmj.com/content/20/10/885.abstract	http://p3c.org.uk/prom-detail/79	689
				Four Habits Patient Questionnaire (4HPQ)	[P] Information and Communication	Information and Communication	Information Gathering/Sharing		1	Did the doctor seem to know the important information about your medical history?	4 point Likert	Definitely yes, Somewhat yes, Somewhat no, Definitely no	http://qualitysafety.bmj.com/content/20/10/885.abstract	http://p3c.org.uk/prom-detail/79	690
				Four Habits Patient Questionnaire (4HPQ)	[P] Information and Communication	Information and Communication	Information Gathering/Sharing		3	In exploring your health concerns, did the doctor give you a good chance to express yourself in your own words?	4 point Likert	Definitely yes, Somewhat yes, Somewhat no, Definitely no	http://qualitysafety.bmj.com/content/20/10/885.abstract	http://p3c.org.uk/prom-detail/79	691
				Four Habits Patient Questionnaire (4HPQ)	[P] Information and Communication	Information and Communication	Information Gathering/Sharing		4	Did the doctor encourage you to fully describe your health concerns?	4 point Likert	Definitely yes, Somewhat yes, Somewhat no, Definitely no	http://qualitysafety.bmj.com/content/20/10/885.abstract	http://p3c.org.uk/prom-detail/79	692
				Four Habits Patient Questionnaire (4HPQ)	[P] Information and Communication	Information and Communication	Information Gathering/Sharing		5	Did the doctor seem interested in finding out how you thought about the health concerns?	4 point Likert	Definitely yes, Somewhat yes, Somewhat no, Definitely no	http://qualitysafety.bmj.com/content/20/10/885.abstract	http://p3c.org.uk/prom-detail/79	693
				Four Habits Patient Questionnaire (4HPQ)	[P] Information and Communication	Information and Communication	Information Gathering/Sharing		6	Did the doctor seem interested in finding out how your current health problems are affecting your daily life?	4 point Likert	Definitely yes, Somewhat yes, Somewhat no, Definitely no	http://qualitysafety.bmj.com/content/20/10/885.abstract	http://p3c.org.uk/prom-detail/79	694
				Four Habits Patient Questionnaire (4HPQ)	[P] Information and Communication	Information and Communication	Information Gathering/Sharing		10	Did the doctor give you information that directly addressed the concerns you had expressed?	4 point Likert	Definitely yes, Somewhat yes, Somewhat no, Definitely no	http://qualitysafety.bmj.com/content/20/10/885.abstract	http://p3c.org.uk/prom-detail/79	695
				Four Habits Patient Questionnaire (4HPQ)	[P] Information and Communication	Information and Communication	Information Gathering/Sharing		11	When the doctor gave you information, did s/he give you as much time as you needed to understand it and absorb it?	4 point Likert	Definitely yes, Somewhat yes, Somewhat no, Definitely no	http://qualitysafety.bmj.com/content/20/10/885.abstract	http://p3c.org.uk/prom-detail/79	696
				Four Habits Patient Questionnaire (4HPQ)	[P] Information and Communication	Information and Communication	Information Gathering/Sharing		12	When the doctor gave you information, was it clear and in words you could easily understand?	4 point Likert	Definitely yes, Somewhat yes, Somewhat no, Definitely no	http://qualitysafety.bmj.com/content/20/10/885.abstract	http://p3c.org.uk/prom-detail/79	697
				Four Habits Patient Questionnaire (4HPQ)	[P] Information and Communication	Information and Communication	Information Gathering/Sharing		13	After the doctor gave you information, did s/he make sure to find out how well you understood the information?	4 point Likert	Definitely yes, Somewhat yes, Somewhat no, Definitely no	http://qualitysafety.bmj.com/content/20/10/885.abstract	http://p3c.org.uk/prom-detail/79	698
				Four Habits Patient Questionnaire (4HPQ)	[P] Information and Communication	Information and Communication	Information Gathering/Sharing		15	Towards the end of the visit, did the doctor make clear and specific plans about what you should do as a follow-up?	4 point Likert	Definitely yes, Somewhat yes, Somewhat no, Definitely no	http://qualitysafety.bmj.com/content/20/10/885.abstract	http://p3c.org.uk/prom-detail/79	699
				Four Habits Patient Questionnaire (4HPQ)	[P] Decision making	Decision making	Involvement in decision making		14	Did the doctor encourage you to be as much involved as you would like in the decisions about your healthcare?	4 point Likert	Definitely yes, Somewhat yes, Somewhat no, Definitely no	http://qualitysafety.bmj.com/content/20/10/885.abstract	http://p3c.org.uk/prom-detail/79	700
				Four Habits Patient Questionnaire (4HPQ)	[P] Information and Communication	Information and Communication	Knowledge of patient/familiarity		1	Did the doctor seem to know the important information about your medical history?	4 point Likert	Definitely yes, Somewhat yes, Somewhat no, Definitely no	http://qualitysafety.bmj.com/content/20/10/885.abstract	http://p3c.org.uk/prom-detail/79	701
				Four Habits Patient Questionnaire (4HPQ)	[P] Information and Communication	Information and Communication	Therapeutic relationship	PCCC behaviour and communication	2	At the beginning of the visit, did the doctor meet you in a way that helped put you at ease?	4 point Likert	Definitely yes, Somewhat yes, Somewhat no, Definitely no	http://qualitysafety.bmj.com/content/20/10/885.abstract	http://p3c.org.uk/prom-detail/79	702
				Four Habits Patient Questionnaire (4HPQ)	[P] Information and Communication	Information and Communication	Therapeutic relationship	PCCC behaviour and communication	3	In exploring your health concerns, did the doctor give you a good chance to express yourself in your own words?	4 point Likert	Definitely yes, Somewhat yes, Somewhat no, Definitely no	http://qualitysafety.bmj.com/content/20/10/885.abstract	http://p3c.org.uk/prom-detail/79	703
				Four Habits Patient Questionnaire (4HPQ)	[P] Information and Communication	Information and Communication	Therapeutic relationship	PCCC behaviour and communication	4	Did the doctor encourage you to fully describe your health concerns?	4 point Likert	Definitely yes, Somewhat yes, Somewhat no, Definitely no	http://qualitysafety.bmj.com/content/20/10/885.abstract	http://p3c.org.uk/prom-detail/79	704
				Four Habits Patient Questionnaire (4HPQ)	[P] Information and Communication	Information and Communication	Therapeutic relationship	PCCC behaviour and communication	5	Did the doctor seem interested in finding out how you thought about the health concerns?	4 point Likert	Definitely yes, Somewhat yes, Somewhat no, Definitely no	http://qualitysafety.bmj.com/content/20/10/885.abstract	http://p3c.org.uk/prom-detail/79	705
				Four Habits Patient Questionnaire (4HPQ)	[P] Information and Communication	Information and Communication	Therapeutic relationship	PCCC behaviour and communication	6	Did the doctor seem interested in finding out how your current health problems are affecting your daily life?	4 point Likert	Definitely yes, Somewhat yes, Somewhat no, Definitely no	http://qualitysafety.bmj.com/content/20/10/885.abstract	http://p3c.org.uk/prom-detail/79	706
				Four Habits Patient Questionnaire (4HPQ)	[P] Information and Communication	Information and Communication	Therapeutic relationship	PCCC behaviour and communication	7	Did you get good eye contact with the doctor?	4 point Likert	Definitely yes, Somewhat yes, Somewhat no, Definitely no	http://qualitysafety.bmj.com/content/20/10/885.abstract	http://p3c.org.uk/prom-detail/79	707
				Four Habits Patient Questionnaire (4HPQ)	[P] Information and Communication	Information and Communication	Therapeutic relationship	PCCC behaviour and communication	8	Did the doctor seem sensitive to your feelings?	4 point Likert	Definitely yes, Somewhat yes, Somewhat no, Definitely no	http://qualitysafety.bmj.com/content/20/10/885.abstract	http://p3c.org.uk/prom-detail/79	708
				Four Habits Patient Questionnaire (4HPQ)	[P] Information and Communication	Information and Communication	Therapeutic relationship	PCCC behaviour and communication	9	Did you feel that the doctor was interested in you as a person?	4 point Likert	Definitely yes, Somewhat yes, Somewhat no, Definitely no	http://qualitysafety.bmj.com/content/20/10/885.abstract	http://p3c.org.uk/prom-detail/79	709
				Four Habits Patient Questionnaire (4HPQ)	[P] Information and Communication	Information and Communication	Therapeutic relationship	PCCC behaviour and communication	11	When the doctor gave you information, did s/he give you as much time as you needed to understand it and absorb it?	4 point Likert	Definitely yes, Somewhat yes, Somewhat no, Definitely no	http://qualitysafety.bmj.com/content/20/10/885.abstract	http://p3c.org.uk/prom-detail/79	710
				Four Habits Patient Questionnaire (4HPQ)	[P] Information and Communication	Information and Communication	Therapeutic relationship	PCCC behaviour and communication	13	After the doctor gave you information, did s/he make sure to find out how well you understood the information?	4 point Likert	Definitely yes, Somewhat yes, Somewhat no, Definitely no	http://qualitysafety.bmj.com/content/20/10/885.abstract	http://p3c.org.uk/prom-detail/79	711
				Patient Assessment of Integrated Elderly Care (PAIEC)	[P] Care Planning	Care Planning	Care Co-ordination	Unspecified Care Co-ordination	18	Referred to a healthcare professional (such as a physical therapist or social worker) or to a (group) activity	---	---	https://www.researchgate.net/profile/Klaske_Wynia2/publication/280581392_Development_and_psychometric_evaluation_of_a_measure_to_evaluate_the_quality_of_integrated_care_The_Patient_Assessment_of_Integrated_Elderly_Care/links/55c1d5a308ae4a2aa8921f23.pdf	http://p3c.org.uk/prom-detail/38	712
				Patient Assessment of Integrated Elderly Care (PAIEC)	[P] Care Planning	Care Planning	Care Plan		1	Asked for my ideas and expectations, when we made a care and support plan	---	---	https://www.researchgate.net/profile/Klaske_Wynia2/publication/280581392_Development_and_psychometric_evaluation_of_a_measure_to_evaluate_the_quality_of_integrated_care_The_Patient_Assessment_of_Integrated_Elderly_Care/links/55c1d5a308ae4a2aa8921f23.pdf	http://p3c.org.uk/prom-detail/38	713
				Patient Assessment of Integrated Elderly Care (PAIEC)	[P] Care Planning	Care Planning	Care Plan		10	Given a copy of my care and support plan	---	---	https://www.researchgate.net/profile/Klaske_Wynia2/publication/280581392_Development_and_psychometric_evaluation_of_a_measure_to_evaluate_the_quality_of_integrated_care_The_Patient_Assessment_of_Integrated_Elderly_Care/links/55c1d5a308ae4a2aa8921f23.pdf	http://p3c.org.uk/prom-detail/38	714
				Patient Assessment of Integrated Elderly Care (PAIEC)	[P] Care Planning	Care Planning	Care Plan		14	Helped to make a care and support plan that I could carry out in my daily life	---	---	https://www.researchgate.net/profile/Klaske_Wynia2/publication/280581392_Development_and_psychometric_evaluation_of_a_measure_to_evaluate_the_quality_of_integrated_care_The_Patient_Assessment_of_Integrated_Elderly_Care/links/55c1d5a308ae4a2aa8921f23.pdf	http://p3c.org.uk/prom-detail/38	715
				Patient Assessment of Integrated Elderly Care (PAIEC)	[P] Care Planning	Care Planning	Generic Care Planning		13	Sure that my healthcare professional thought about my values, beliefs, and traditions, when they recommended care and support to me	---	---	https://www.researchgate.net/profile/Klaske_Wynia2/publication/280581392_Development_and_psychometric_evaluation_of_a_measure_to_evaluate_the_quality_of_integrated_care_The_Patient_Assessment_of_Integrated_Elderly_Care/links/55c1d5a308ae4a2aa8921f23.pdf	http://p3c.org.uk/prom-detail/38	716
				Patient Assessment of Integrated Elderly Care (PAIEC)	[P] Care Planning	Care Planning	Generic Care Planning		14	Helped to make a care and support plan that I could carry out in my daily life	---	---	https://www.researchgate.net/profile/Klaske_Wynia2/publication/280581392_Development_and_psychometric_evaluation_of_a_measure_to_evaluate_the_quality_of_integrated_care_The_Patient_Assessment_of_Integrated_Elderly_Care/links/55c1d5a308ae4a2aa8921f23.pdf	http://p3c.org.uk/prom-detail/38	717
				Patient Assessment of Integrated Elderly Care (PAIEC)	[P] Care Planning	Care Planning	Generic Care Planning		15	Helped to plan ahead so I could take care of myself in case my health declined or my situation worsened	---	---	https://www.researchgate.net/profile/Klaske_Wynia2/publication/280581392_Development_and_psychometric_evaluation_of_a_measure_to_evaluate_the_quality_of_integrated_care_The_Patient_Assessment_of_Integrated_Elderly_Care/links/55c1d5a308ae4a2aa8921f23.pdf	http://p3c.org.uk/prom-detail/38	718
				Patient Assessment of Integrated Elderly Care (PAIEC)	[P] Care Planning	Care Planning	Generic Care Planning		18	Referred to a healthcare professional (such as a physical therapist or social worker) or to a (group) activity	---	---	https://www.researchgate.net/profile/Klaske_Wynia2/publication/280581392_Development_and_psychometric_evaluation_of_a_measure_to_evaluate_the_quality_of_integrated_care_The_Patient_Assessment_of_Integrated_Elderly_Care/links/55c1d5a308ae4a2aa8921f23.pdf	http://p3c.org.uk/prom-detail/38	719
				Patient Assessment of Integrated Elderly Care (PAIEC)	[P] Care Planning	Care Planning	Generic Care Planning		20	Asked how my visits to (or by) healthcare professionals, or my participation in a (group) activity, were going	---	---	https://www.researchgate.net/profile/Klaske_Wynia2/publication/280581392_Development_and_psychometric_evaluation_of_a_measure_to_evaluate_the_quality_of_integrated_care_The_Patient_Assessment_of_Integrated_Elderly_Care/links/55c1d5a308ae4a2aa8921f23.pdf	http://p3c.org.uk/prom-detail/38	720
				Patient Assessment of Integrated Elderly Care (PAIEC)	[P] Transitions	Transitions	Continuity of care		11	Contacted after a visit or after participating in a (group) activity to see how things were going	---	---	https://www.researchgate.net/profile/Klaske_Wynia2/publication/280581392_Development_and_psychometric_evaluation_of_a_measure_to_evaluate_the_quality_of_integrated_care_The_Patient_Assessment_of_Integrated_Elderly_Care/links/55c1d5a308ae4a2aa8921f23.pdf	http://p3c.org.uk/prom-detail/38	721
				Patient Assessment of Integrated Elderly Care (PAIEC)	[P] Transitions	Transitions	Continuity of care		20	Asked how my visits to (or by) healthcare professionals, or my participation in a (group) activity, were going	---	---	https://www.researchgate.net/profile/Klaske_Wynia2/publication/280581392_Development_and_psychometric_evaluation_of_a_measure_to_evaluate_the_quality_of_integrated_care_The_Patient_Assessment_of_Integrated_Elderly_Care/links/55c1d5a308ae4a2aa8921f23.pdf	http://p3c.org.uk/prom-detail/38	722
				Patient Assessment of Integrated Elderly Care (PAIEC)	[P] Transitions	Transitions	Continuity of care		21	Contacted after a visit or after participating in a (group) activity to see how things were going	---	---	https://www.researchgate.net/profile/Klaske_Wynia2/publication/280581392_Development_and_psychometric_evaluation_of_a_measure_to_evaluate_the_quality_of_integrated_care_The_Patient_Assessment_of_Integrated_Elderly_Care/links/55c1d5a308ae4a2aa8921f23.pdf	http://p3c.org.uk/prom-detail/38	723
				Patient Assessment of Integrated Elderly Care (PAIEC)	[P] My Goals/outcomes	My Goals/outcomes	Empowerment/Activation		1	Asked for my ideas and expectations, when we made a care and support plan	---	---	https://www.researchgate.net/profile/Klaske_Wynia2/publication/280581392_Development_and_psychometric_evaluation_of_a_measure_to_evaluate_the_quality_of_integrated_care_The_Patient_Assessment_of_Integrated_Elderly_Care/links/55c1d5a308ae4a2aa8921f23.pdf	http://p3c.org.uk/prom-detail/38	724
				Patient Assessment of Integrated Elderly Care (PAIEC)	[P] My Goals/outcomes	My Goals/outcomes	Empowerment/Activation		2	Given choices about care and support to think about	---	---	https://www.researchgate.net/profile/Klaske_Wynia2/publication/280581392_Development_and_psychometric_evaluation_of_a_measure_to_evaluate_the_quality_of_integrated_care_The_Patient_Assessment_of_Integrated_Elderly_Care/links/55c1d5a308ae4a2aa8921f23.pdf	http://p3c.org.uk/prom-detail/38	725
				Patient Assessment of Integrated Elderly Care (PAIEC)	[P] My Goals/outcomes	My Goals/outcomes	Empowerment/Activation		3	Asked whether I had any problems with my medicines or their (side) effects	---	---	https://www.researchgate.net/profile/Klaske_Wynia2/publication/280581392_Development_and_psychometric_evaluation_of_a_measure_to_evaluate_the_quality_of_integrated_care_The_Patient_Assessment_of_Integrated_Elderly_Care/links/55c1d5a308ae4a2aa8921f23.pdf	http://p3c.org.uk/prom-detail/38	726
				Patient Assessment of Integrated Elderly Care (PAIEC)	[P] My Goals/outcomes	My Goals/outcomes	Empowerment/Activation		4	Asked whether I had any problems with my care and support, or what my experiences with either had been	---	---	https://www.researchgate.net/profile/Klaske_Wynia2/publication/280581392_Development_and_psychometric_evaluation_of_a_measure_to_evaluate_the_quality_of_integrated_care_The_Patient_Assessment_of_Integrated_Elderly_Care/links/55c1d5a308ae4a2aa8921f23.pdf	http://p3c.org.uk/prom-detail/38	727
				Patient Assessment of Integrated Elderly Care (PAIEC)	[P] My Goals/outcomes	My Goals/outcomes	Empowerment/Activation		5	Given information on how to stay healthy or improve my health	---	---	https://www.researchgate.net/profile/Klaske_Wynia2/publication/280581392_Development_and_psychometric_evaluation_of_a_measure_to_evaluate_the_quality_of_integrated_care_The_Patient_Assessment_of_Integrated_Elderly_Care/links/55c1d5a308ae4a2aa8921f23.pdf	http://p3c.org.uk/prom-detail/38	728
				Patient Assessment of Integrated Elderly Care (PAIEC)	[P] My Goals/outcomes	My Goals/outcomes	Empowerment/Activation		7	Explained how my own actions or behaviour influenced my health	---	---	https://www.researchgate.net/profile/Klaske_Wynia2/publication/280581392_Development_and_psychometric_evaluation_of_a_measure_to_evaluate_the_quality_of_integrated_care_The_Patient_Assessment_of_Integrated_Elderly_Care/links/55c1d5a308ae4a2aa8921f23.pdf	http://p3c.org.uk/prom-detail/38	729
				Patient Assessment of Integrated Elderly Care (PAIEC)	[P] My Goals/outcomes	My Goals/outcomes	Empowerment/Activation		8	Asked which goals I wished to achieve regarding my health	---	---	https://www.researchgate.net/profile/Klaske_Wynia2/publication/280581392_Development_and_psychometric_evaluation_of_a_measure_to_evaluate_the_quality_of_integrated_care_The_Patient_Assessment_of_Integrated_Elderly_Care/links/55c1d5a308ae4a2aa8921f23.pdf	http://p3c.org.uk/prom-detail/38	730
				Patient Assessment of Integrated Elderly Care (PAIEC)	[P] My Goals/outcomes	My Goals/outcomes	Empowerment/Activation		9	Helped to set specific goals to deal with the consequences of ageing	---	---	https://www.researchgate.net/profile/Klaske_Wynia2/publication/280581392_Development_and_psychometric_evaluation_of_a_measure_to_evaluate_the_quality_of_integrated_care_The_Patient_Assessment_of_Integrated_Elderly_Care/links/55c1d5a308ae4a2aa8921f23.pdf	http://p3c.org.uk/prom-detail/38	731
				Patient Assessment of Integrated Elderly Care (PAIEC)	[P] My Goals/outcomes	My Goals/outcomes	Empowerment/Activation		10	Given a copy of my care and support plan	---	---	https://www.researchgate.net/profile/Klaske_Wynia2/publication/280581392_Development_and_psychometric_evaluation_of_a_measure_to_evaluate_the_quality_of_integrated_care_The_Patient_Assessment_of_Integrated_Elderly_Care/links/55c1d5a308ae4a2aa8921f23.pdf	http://p3c.org.uk/prom-detail/38	732
				Patient Assessment of Integrated Elderly Care (PAIEC)	[P] My Goals/outcomes	My Goals/outcomes	Empowerment/Activation		12	Asked questions, either directly or on a survey, about my lifestyle (e.g., smoking, exercise, diet, etc.)	---	---	https://www.researchgate.net/profile/Klaske_Wynia2/publication/280581392_Development_and_psychometric_evaluation_of_a_measure_to_evaluate_the_quality_of_integrated_care_The_Patient_Assessment_of_Integrated_Elderly_Care/links/55c1d5a308ae4a2aa8921f23.pdf	http://p3c.org.uk/prom-detail/38	733
				Patient Assessment of Integrated Elderly Care (PAIEC)	[P] My Goals/outcomes	My Goals/outcomes	Empowerment/Activation		13	Sure that my healthcare professional thought about my values, beliefs, and traditions, when they recommended care and support to me	---	---	https://www.researchgate.net/profile/Klaske_Wynia2/publication/280581392_Development_and_psychometric_evaluation_of_a_measure_to_evaluate_the_quality_of_integrated_care_The_Patient_Assessment_of_Integrated_Elderly_Care/links/55c1d5a308ae4a2aa8921f23.pdf	http://p3c.org.uk/prom-detail/38	734
				Patient Assessment of Integrated Elderly Care (PAIEC)	[P] My Goals/outcomes	My Goals/outcomes	Empowerment/Activation		14	Helped to make a care and support plan that I could carry out in my daily life	---	---	https://www.researchgate.net/profile/Klaske_Wynia2/publication/280581392_Development_and_psychometric_evaluation_of_a_measure_to_evaluate_the_quality_of_integrated_care_The_Patient_Assessment_of_Integrated_Elderly_Care/links/55c1d5a308ae4a2aa8921f23.pdf	http://p3c.org.uk/prom-detail/38	735
				Patient Assessment of Integrated Elderly Care (PAIEC)	[P] My Goals/outcomes	My Goals/outcomes	Empowerment/Activation		15	Helped to plan ahead so I could take care of myself in case my health declined or my situation worsened	---	---	https://www.researchgate.net/profile/Klaske_Wynia2/publication/280581392_Development_and_psychometric_evaluation_of_a_measure_to_evaluate_the_quality_of_integrated_care_The_Patient_Assessment_of_Integrated_Elderly_Care/links/55c1d5a308ae4a2aa8921f23.pdf	http://p3c.org.uk/prom-detail/38	736
				Patient Assessment of Integrated Elderly Care (PAIEC)	[P] My Goals/outcomes	My Goals/outcomes	Empowerment/Activation		16	Asked how the consequences of ageing affected my life	---	---	https://www.researchgate.net/profile/Klaske_Wynia2/publication/280581392_Development_and_psychometric_evaluation_of_a_measure_to_evaluate_the_quality_of_integrated_care_The_Patient_Assessment_of_Integrated_Elderly_Care/links/55c1d5a308ae4a2aa8921f23.pdf	http://p3c.org.uk/prom-detail/38	737
				Patient Assessment of Integrated Elderly Care (PAIEC)	[P] My Goals/outcomes	My Goals/outcomes	Goal Setting		1	Asked for my ideas and expectations, when we made a care and support plan	---	---	https://www.researchgate.net/profile/Klaske_Wynia2/publication/280581392_Development_and_psychometric_evaluation_of_a_measure_to_evaluate_the_quality_of_integrated_care_The_Patient_Assessment_of_Integrated_Elderly_Care/links/55c1d5a308ae4a2aa8921f23.pdf	http://p3c.org.uk/prom-detail/38	738
				Patient Assessment of Integrated Elderly Care (PAIEC)	[P] My Goals/outcomes	My Goals/outcomes	Goal Setting		2	Given choices about care and support to think about	---	---	https://www.researchgate.net/profile/Klaske_Wynia2/publication/280581392_Development_and_psychometric_evaluation_of_a_measure_to_evaluate_the_quality_of_integrated_care_The_Patient_Assessment_of_Integrated_Elderly_Care/links/55c1d5a308ae4a2aa8921f23.pdf	http://p3c.org.uk/prom-detail/38	739
				Patient Assessment of Integrated Elderly Care (PAIEC)	[P] My Goals/outcomes	My Goals/outcomes	Goal Setting		7	Explained how my own actions or behaviour influenced my health	---	---	https://www.researchgate.net/profile/Klaske_Wynia2/publication/280581392_Development_and_psychometric_evaluation_of_a_measure_to_evaluate_the_quality_of_integrated_care_The_Patient_Assessment_of_Integrated_Elderly_Care/links/55c1d5a308ae4a2aa8921f23.pdf	http://p3c.org.uk/prom-detail/38	740
				Patient Assessment of Integrated Elderly Care (PAIEC)	[P] My Goals/outcomes	My Goals/outcomes	Goal Setting		8	Asked which goals I wished to achieve regarding my health	---	---	https://www.researchgate.net/profile/Klaske_Wynia2/publication/280581392_Development_and_psychometric_evaluation_of_a_measure_to_evaluate_the_quality_of_integrated_care_The_Patient_Assessment_of_Integrated_Elderly_Care/links/55c1d5a308ae4a2aa8921f23.pdf	http://p3c.org.uk/prom-detail/38	741
				Patient Assessment of Integrated Elderly Care (PAIEC)	[P] My Goals/outcomes	My Goals/outcomes	Goal Setting		9	Helped to set specific goals to deal with the consequences of ageing	---	---	https://www.researchgate.net/profile/Klaske_Wynia2/publication/280581392_Development_and_psychometric_evaluation_of_a_measure_to_evaluate_the_quality_of_integrated_care_The_Patient_Assessment_of_Integrated_Elderly_Care/links/55c1d5a308ae4a2aa8921f23.pdf	http://p3c.org.uk/prom-detail/38	742
				Patient Assessment of Integrated Elderly Care (PAIEC)	[P] My Goals/outcomes	My Goals/outcomes	Goal Setting		10	Given a copy of my care and support plan	---	---	https://www.researchgate.net/profile/Klaske_Wynia2/publication/280581392_Development_and_psychometric_evaluation_of_a_measure_to_evaluate_the_quality_of_integrated_care_The_Patient_Assessment_of_Integrated_Elderly_Care/links/55c1d5a308ae4a2aa8921f23.pdf	http://p3c.org.uk/prom-detail/38	743
				Patient Assessment of Integrated Elderly Care (PAIEC)	[P] My Goals/outcomes	My Goals/outcomes	Goal Setting		14	Helped to make a care and support plan that I could carry out in my daily life	---	---	https://www.researchgate.net/profile/Klaske_Wynia2/publication/280581392_Development_and_psychometric_evaluation_of_a_measure_to_evaluate_the_quality_of_integrated_care_The_Patient_Assessment_of_Integrated_Elderly_Care/links/55c1d5a308ae4a2aa8921f23.pdf	http://p3c.org.uk/prom-detail/38	744
				Patient Assessment of Integrated Elderly Care (PAIEC)	[P] My Goals/outcomes	My Goals/outcomes	Goal Setting		15	Helped to plan ahead so I could take care of myself in case my health declined or my situation worsened	---	---	https://www.researchgate.net/profile/Klaske_Wynia2/publication/280581392_Development_and_psychometric_evaluation_of_a_measure_to_evaluate_the_quality_of_integrated_care_The_Patient_Assessment_of_Integrated_Elderly_Care/links/55c1d5a308ae4a2aa8921f23.pdf	http://p3c.org.uk/prom-detail/38	745
				Patient Assessment of Integrated Elderly Care (PAIEC)	[P] My Goals/outcomes	My Goals/outcomes	Goal Setting		16	Asked how the consequences of ageing affected my life	---	---	https://www.researchgate.net/profile/Klaske_Wynia2/publication/280581392_Development_and_psychometric_evaluation_of_a_measure_to_evaluate_the_quality_of_integrated_care_The_Patient_Assessment_of_Integrated_Elderly_Care/links/55c1d5a308ae4a2aa8921f23.pdf	http://p3c.org.uk/prom-detail/38	746
				Patient Assessment of Integrated Elderly Care (PAIEC)	[P] Information and Communication	Information and Communication	Information Gathering/Sharing		1	Asked for my ideas and expectations, when we made a care and support plan	---	---	https://www.researchgate.net/profile/Klaske_Wynia2/publication/280581392_Development_and_psychometric_evaluation_of_a_measure_to_evaluate_the_quality_of_integrated_care_The_Patient_Assessment_of_Integrated_Elderly_Care/links/55c1d5a308ae4a2aa8921f23.pdf	http://p3c.org.uk/prom-detail/38	747
				Patient Assessment of Integrated Elderly Care (PAIEC)	[P] Information and Communication	Information and Communication	Information Gathering/Sharing		2	Given choices about care and support to think about	---	---	https://www.researchgate.net/profile/Klaske_Wynia2/publication/280581392_Development_and_psychometric_evaluation_of_a_measure_to_evaluate_the_quality_of_integrated_care_The_Patient_Assessment_of_Integrated_Elderly_Care/links/55c1d5a308ae4a2aa8921f23.pdf	http://p3c.org.uk/prom-detail/38	748
				Patient Assessment of Integrated Elderly Care (PAIEC)	[P] Information and Communication	Information and Communication	Information Gathering/Sharing		3	Asked whether I had any problems with my medicines or their (side) effects	---	---	https://www.researchgate.net/profile/Klaske_Wynia2/publication/280581392_Development_and_psychometric_evaluation_of_a_measure_to_evaluate_the_quality_of_integrated_care_The_Patient_Assessment_of_Integrated_Elderly_Care/links/55c1d5a308ae4a2aa8921f23.pdf	http://p3c.org.uk/prom-detail/38	749
				Patient Assessment of Integrated Elderly Care (PAIEC)	[P] Information and Communication	Information and Communication	Information Gathering/Sharing		4	Asked whether I had any problems with my care and support, or what my experiences with either had been	---	---	https://www.researchgate.net/profile/Klaske_Wynia2/publication/280581392_Development_and_psychometric_evaluation_of_a_measure_to_evaluate_the_quality_of_integrated_care_The_Patient_Assessment_of_Integrated_Elderly_Care/links/55c1d5a308ae4a2aa8921f23.pdf	http://p3c.org.uk/prom-detail/38	750
				Patient Assessment of Integrated Elderly Care (PAIEC)	[P] Information and Communication	Information and Communication	Information Gathering/Sharing		5	Given information on how to stay healthy or improve my health			https://www.researchgate.net/profile/Klaske_Wynia2/publication/280581392_Development_and_psychometric_evaluation_of_a_measure_to_evaluate_the_quality_of_integrated_care_The_Patient_Assessment_of_Integrated_Elderly_Care/links/55c1d5a308ae4a2aa8921f23.pdf	http://p3c.org.uk/prom-detail/38	751
				Patient Assessment of Integrated Elderly Care (PAIEC)	[P] Information and Communication	Information and Communication	Information Gathering/Sharing		7	Explained how my own actions or behaviour influenced my health	---	---	https://www.researchgate.net/profile/Klaske_Wynia2/publication/280581392_Development_and_psychometric_evaluation_of_a_measure_to_evaluate_the_quality_of_integrated_care_The_Patient_Assessment_of_Integrated_Elderly_Care/links/55c1d5a308ae4a2aa8921f23.pdf	http://p3c.org.uk/prom-detail/38	752
				Patient Assessment of Integrated Elderly Care (PAIEC)	[P] Information and Communication	Information and Communication	Information Gathering/Sharing		8	Asked which goals I wished to achieve regarding my health	---	---	https://www.researchgate.net/profile/Klaske_Wynia2/publication/280581392_Development_and_psychometric_evaluation_of_a_measure_to_evaluate_the_quality_of_integrated_care_The_Patient_Assessment_of_Integrated_Elderly_Care/links/55c1d5a308ae4a2aa8921f23.pdf	http://p3c.org.uk/prom-detail/38	753
				Patient Assessment of Integrated Elderly Care (PAIEC)	[P] Information and Communication	Information and Communication	Information Gathering/Sharing		9	Helped to set specific goals to deal with the consequences of ageing	---	---	https://www.researchgate.net/profile/Klaske_Wynia2/publication/280581392_Development_and_psychometric_evaluation_of_a_measure_to_evaluate_the_quality_of_integrated_care_The_Patient_Assessment_of_Integrated_Elderly_Care/links/55c1d5a308ae4a2aa8921f23.pdf	http://p3c.org.uk/prom-detail/38	754
				Patient Assessment of Integrated Elderly Care (PAIEC)	[P] Information and Communication	Information and Communication	Information Gathering/Sharing		10	Given a copy of my care and support plan	---	---	https://www.researchgate.net/profile/Klaske_Wynia2/publication/280581392_Development_and_psychometric_evaluation_of_a_measure_to_evaluate_the_quality_of_integrated_care_The_Patient_Assessment_of_Integrated_Elderly_Care/links/55c1d5a308ae4a2aa8921f23.pdf	http://p3c.org.uk/prom-detail/38	755
				Patient Assessment of Integrated Elderly Care (PAIEC)	[P] Information and Communication	Information and Communication	Information Gathering/Sharing		11	Contacted after a visit or after participating in a (group) activity to see how things were going	---	---	https://www.researchgate.net/profile/Klaske_Wynia2/publication/280581392_Development_and_psychometric_evaluation_of_a_measure_to_evaluate_the_quality_of_integrated_care_The_Patient_Assessment_of_Integrated_Elderly_Care/links/55c1d5a308ae4a2aa8921f23.pdf	http://p3c.org.uk/prom-detail/38	756
				Patient Assessment of Integrated Elderly Care (PAIEC)	[P] Information and Communication	Information and Communication	Information Gathering/Sharing		12	Asked questions, either directly or on a survey, about my lifestyle (e.g., smoking, exercise, diet, etc.)	---	---	https://www.researchgate.net/profile/Klaske_Wynia2/publication/280581392_Development_and_psychometric_evaluation_of_a_measure_to_evaluate_the_quality_of_integrated_care_The_Patient_Assessment_of_Integrated_Elderly_Care/links/55c1d5a308ae4a2aa8921f23.pdf	http://p3c.org.uk/prom-detail/38	757
				Patient Assessment of Integrated Elderly Care (PAIEC)	[P] Information and Communication	Information and Communication	Information Gathering/Sharing		13	Sure that my healthcare professional thought about my values, beliefs, and traditions, when they recommended care and support to me	---	---	https://www.researchgate.net/profile/Klaske_Wynia2/publication/280581392_Development_and_psychometric_evaluation_of_a_measure_to_evaluate_the_quality_of_integrated_care_The_Patient_Assessment_of_Integrated_Elderly_Care/links/55c1d5a308ae4a2aa8921f23.pdf	http://p3c.org.uk/prom-detail/38	758
				Patient Assessment of Integrated Elderly Care (PAIEC)	[P] Information and Communication	Information and Communication	Information Gathering/Sharing		14	Helped to make a care and support plan that I could carry out in my daily life	---	---	https://www.researchgate.net/profile/Klaske_Wynia2/publication/280581392_Development_and_psychometric_evaluation_of_a_measure_to_evaluate_the_quality_of_integrated_care_The_Patient_Assessment_of_Integrated_Elderly_Care/links/55c1d5a308ae4a2aa8921f23.pdf	http://p3c.org.uk/prom-detail/38	759
				Patient Assessment of Integrated Elderly Care (PAIEC)	[P] Information and Communication	Information and Communication	Information Gathering/Sharing		15	Helped to plan ahead so I could take care of myself in case my health declined or my situation worsened	---	---	https://www.researchgate.net/profile/Klaske_Wynia2/publication/280581392_Development_and_psychometric_evaluation_of_a_measure_to_evaluate_the_quality_of_integrated_care_The_Patient_Assessment_of_Integrated_Elderly_Care/links/55c1d5a308ae4a2aa8921f23.pdf	http://p3c.org.uk/prom-detail/38	760
				Patient Assessment of Integrated Elderly Care (PAIEC)	[P] Information and Communication	Information and Communication	Information Gathering/Sharing		16	Asked how the consequences of ageing affected my life	---	---	https://www.researchgate.net/profile/Klaske_Wynia2/publication/280581392_Development_and_psychometric_evaluation_of_a_measure_to_evaluate_the_quality_of_integrated_care_The_Patient_Assessment_of_Integrated_Elderly_Care/links/55c1d5a308ae4a2aa8921f23.pdf	http://p3c.org.uk/prom-detail/38	761
				Patient Assessment of Integrated Elderly Care (PAIEC)	[P] Information and Communication	Information and Communication	Information Gathering/Sharing		17	Encouraged to attend programs in the community that could help me	---	---	https://www.researchgate.net/profile/Klaske_Wynia2/publication/280581392_Development_and_psychometric_evaluation_of_a_measure_to_evaluate_the_quality_of_integrated_care_The_Patient_Assessment_of_Integrated_Elderly_Care/links/55c1d5a308ae4a2aa8921f23.pdf	http://p3c.org.uk/prom-detail/38	762
				Patient Assessment of Integrated Elderly Care (PAIEC)	[P] Information and Communication	Information and Communication	Information Gathering/Sharing		18	Referred to a healthcare professional (such as a physical therapist or social worker) or to a (group) activity	---	---	https://www.researchgate.net/profile/Klaske_Wynia2/publication/280581392_Development_and_psychometric_evaluation_of_a_measure_to_evaluate_the_quality_of_integrated_care_The_Patient_Assessment_of_Integrated_Elderly_Care/links/55c1d5a308ae4a2aa8921f23.pdf	http://p3c.org.uk/prom-detail/38	763
				Patient Assessment of Integrated Elderly Care (PAIEC)	[P] Information and Communication	Information and Communication	Information Gathering/Sharing		19	Explained why a visit to a healthcare professional or participation in an individual or group activity was important for me	---	---	https://www.researchgate.net/profile/Klaske_Wynia2/publication/280581392_Development_and_psychometric_evaluation_of_a_measure_to_evaluate_the_quality_of_integrated_care_The_Patient_Assessment_of_Integrated_Elderly_Care/links/55c1d5a308ae4a2aa8921f23.pdf	http://p3c.org.uk/prom-detail/38	764
				Patient Assessment of Integrated Elderly Care (PAIEC)	[P] Information and Communication	Information and Communication	Information Gathering/Sharing		20	Asked how my visits to (or by) healthcare professionals, or my participation in a (group) activity, were going	---	---	https://www.researchgate.net/profile/Klaske_Wynia2/publication/280581392_Development_and_psychometric_evaluation_of_a_measure_to_evaluate_the_quality_of_integrated_care_The_Patient_Assessment_of_Integrated_Elderly_Care/links/55c1d5a308ae4a2aa8921f23.pdf	http://p3c.org.uk/prom-detail/38	765
				Patient Assessment of Integrated Elderly Care (PAIEC)	[P] Information and Communication	Information and Communication	Information Gathering/Sharing		21	Contacted after a visit or after participating in a (group) activity to see how things were going	---	---	https://www.researchgate.net/profile/Klaske_Wynia2/publication/280581392_Development_and_psychometric_evaluation_of_a_measure_to_evaluate_the_quality_of_integrated_care_The_Patient_Assessment_of_Integrated_Elderly_Care/links/55c1d5a308ae4a2aa8921f23.pdf	http://p3c.org.uk/prom-detail/38	766
				Patient Assessment of Integrated Elderly Care (PAIEC)	[P] Decision making	Decision making	Involvement in decision making		1	Asked for my ideas and expectations, when we made a care and support plan	---	---	https://www.researchgate.net/profile/Klaske_Wynia2/publication/280581392_Development_and_psychometric_evaluation_of_a_measure_to_evaluate_the_quality_of_integrated_care_The_Patient_Assessment_of_Integrated_Elderly_Care/links/55c1d5a308ae4a2aa8921f23.pdf	http://p3c.org.uk/prom-detail/38	767
				Patient Assessment of Integrated Elderly Care (PAIEC)	[P] Decision making	Decision making	Involvement in decision making		2	Given choices about care and support to think about	---	---	https://www.researchgate.net/profile/Klaske_Wynia2/publication/280581392_Development_and_psychometric_evaluation_of_a_measure_to_evaluate_the_quality_of_integrated_care_The_Patient_Assessment_of_Integrated_Elderly_Care/links/55c1d5a308ae4a2aa8921f23.pdf	http://p3c.org.uk/prom-detail/38	768
				Patient Assessment of Integrated Elderly Care (PAIEC)	[P] Decision making	Decision making	Involvement in decision making		8	Asked which goals I wished to achieve regarding my health	---	---	https://www.researchgate.net/profile/Klaske_Wynia2/publication/280581392_Development_and_psychometric_evaluation_of_a_measure_to_evaluate_the_quality_of_integrated_care_The_Patient_Assessment_of_Integrated_Elderly_Care/links/55c1d5a308ae4a2aa8921f23.pdf	http://p3c.org.uk/prom-detail/38	769
				Patient Assessment of Integrated Elderly Care (PAIEC)	[P] Information and Communication	Information and Communication	Knowledge of patient/familiarity		13	Sure that my healthcare professional thought about my values, beliefs, and traditions, when they recommended care and support to me	---	---	https://www.researchgate.net/profile/Klaske_Wynia2/publication/280581392_Development_and_psychometric_evaluation_of_a_measure_to_evaluate_the_quality_of_integrated_care_The_Patient_Assessment_of_Integrated_Elderly_Care/links/55c1d5a308ae4a2aa8921f23.pdf	http://p3c.org.uk/prom-detail/38	770
				Patient Assessment of Integrated Elderly Care (PAIEC)	[P] My Goals/outcomes	My Goals/outcomes	Self-Management		5	Given information on how to stay healthy or improve my health	---	---	https://www.researchgate.net/profile/Klaske_Wynia2/publication/280581392_Development_and_psychometric_evaluation_of_a_measure_to_evaluate_the_quality_of_integrated_care_The_Patient_Assessment_of_Integrated_Elderly_Care/links/55c1d5a308ae4a2aa8921f23.pdf	http://p3c.org.uk/prom-detail/38	771
				Patient Assessment of Integrated Elderly Care (PAIEC)	[P] My Goals/outcomes	My Goals/outcomes	Self-Management		7	Explained how my own actions or behaviour influenced my health	---	---	https://www.researchgate.net/profile/Klaske_Wynia2/publication/280581392_Development_and_psychometric_evaluation_of_a_measure_to_evaluate_the_quality_of_integrated_care_The_Patient_Assessment_of_Integrated_Elderly_Care/links/55c1d5a308ae4a2aa8921f23.pdf	http://p3c.org.uk/prom-detail/38	772
				Patient Assessment of Integrated Elderly Care (PAIEC)	[P] My Goals/outcomes	My Goals/outcomes	Self-Management		9	Helped to set specific goals to deal with the consequences of ageing	---	---	https://www.researchgate.net/profile/Klaske_Wynia2/publication/280581392_Development_and_psychometric_evaluation_of_a_measure_to_evaluate_the_quality_of_integrated_care_The_Patient_Assessment_of_Integrated_Elderly_Care/links/55c1d5a308ae4a2aa8921f23.pdf	http://p3c.org.uk/prom-detail/38	773
				Patient Assessment of Integrated Elderly Care (PAIEC)	[P] My Goals/outcomes	My Goals/outcomes	Self-Management		10	Given a copy of my care and support plan	---	---	https://www.researchgate.net/profile/Klaske_Wynia2/publication/280581392_Development_and_psychometric_evaluation_of_a_measure_to_evaluate_the_quality_of_integrated_care_The_Patient_Assessment_of_Integrated_Elderly_Care/links/55c1d5a308ae4a2aa8921f23.pdf	http://p3c.org.uk/prom-detail/38	774
				Patient Assessment of Integrated Elderly Care (PAIEC)	[P] My Goals/outcomes	My Goals/outcomes	Self-Management		12	Asked questions, either directly or on a survey, about my lifestyle (e.g., smoking, exercise, diet, etc.)	---	---	https://www.researchgate.net/profile/Klaske_Wynia2/publication/280581392_Development_and_psychometric_evaluation_of_a_measure_to_evaluate_the_quality_of_integrated_care_The_Patient_Assessment_of_Integrated_Elderly_Care/links/55c1d5a308ae4a2aa8921f23.pdf	http://p3c.org.uk/prom-detail/38	775
				Patient Assessment of Integrated Elderly Care (PAIEC)	[P] My Goals/outcomes	My Goals/outcomes	Self-Management		14	Helped to make a care and support plan that I could carry out in my daily life	---	---	https://www.researchgate.net/profile/Klaske_Wynia2/publication/280581392_Development_and_psychometric_evaluation_of_a_measure_to_evaluate_the_quality_of_integrated_care_The_Patient_Assessment_of_Integrated_Elderly_Care/links/55c1d5a308ae4a2aa8921f23.pdf	http://p3c.org.uk/prom-detail/38	776
				Patient Assessment of Integrated Elderly Care (PAIEC)	[P] My Goals/outcomes	My Goals/outcomes	Self-Management		15	Helped to plan ahead so I could take care of myself in case my health declined or my situation worsened	---	---	https://www.researchgate.net/profile/Klaske_Wynia2/publication/280581392_Development_and_psychometric_evaluation_of_a_measure_to_evaluate_the_quality_of_integrated_care_The_Patient_Assessment_of_Integrated_Elderly_Care/links/55c1d5a308ae4a2aa8921f23.pdf	http://p3c.org.uk/prom-detail/38	777
				Patient Assessment of Integrated Elderly Care (PAIEC)	[P] Information and Communication	Information and Communication	Therapeutic relationship	PCCC behaviour and communication	1	Asked for my ideas and expectations, when we made a care and support plan	---	---	https://www.researchgate.net/profile/Klaske_Wynia2/publication/280581392_Development_and_psychometric_evaluation_of_a_measure_to_evaluate_the_quality_of_integrated_care_The_Patient_Assessment_of_Integrated_Elderly_Care/links/55c1d5a308ae4a2aa8921f23.pdf	http://p3c.org.uk/prom-detail/38	778
				Patient Assessment of Integrated Elderly Care (PAIEC)	[P] Information and Communication	Information and Communication	Therapeutic relationship	PCCC behaviour and communication	3	Asked whether I had any problems with my medicines or their (side) effects	---	---	https://www.researchgate.net/profile/Klaske_Wynia2/publication/280581392_Development_and_psychometric_evaluation_of_a_measure_to_evaluate_the_quality_of_integrated_care_The_Patient_Assessment_of_Integrated_Elderly_Care/links/55c1d5a308ae4a2aa8921f23.pdf	http://p3c.org.uk/prom-detail/38	779
				Patient Assessment of Integrated Elderly Care (PAIEC)	[P] Information and Communication	Information and Communication	Therapeutic relationship	PCCC behaviour and communication	4	Asked whether I had any problems with my care and support, or what my experiences with either had been	---	---	https://www.researchgate.net/profile/Klaske_Wynia2/publication/280581392_Development_and_psychometric_evaluation_of_a_measure_to_evaluate_the_quality_of_integrated_care_The_Patient_Assessment_of_Integrated_Elderly_Care/links/55c1d5a308ae4a2aa8921f23.pdf	http://p3c.org.uk/prom-detail/38	780
				Patient Assessment of Integrated Elderly Care (PAIEC)	[P] Medication	Medication			3	Asked whether I had any problems with my medicines or their (side) effects	---	---	https://www.researchgate.net/profile/Klaske_Wynia2/publication/280581392_Development_and_psychometric_evaluation_of_a_measure_to_evaluate_the_quality_of_integrated_care_The_Patient_Assessment_of_Integrated_Elderly_Care/links/55c1d5a308ae4a2aa8921f23.pdf	http://p3c.org.uk/prom-detail/38	781
				Patient Assessment of Integrated Elderly Care (PAIEC)	[P] Information and Communication	Information and Communication	Therapeutic relationship	PCCC behaviour and communication	16	Asked how the consequences of ageing affected my life	---	---	https://www.researchgate.net/profile/Klaske_Wynia2/publication/280581392_Development_and_psychometric_evaluation_of_a_measure_to_evaluate_the_quality_of_integrated_care_The_Patient_Assessment_of_Integrated_Elderly_Care/links/55c1d5a308ae4a2aa8921f23.pdf	http://p3c.org.uk/prom-detail/38	782
				Quality of the Patient's Perspective Questionnaire Shortened (QPP-SF)	[P] Care Planning	Care Planning	Care Co-ordination	Unspecified Care Co-ordination	11	I received useful information on which doctors were responsible for my medical care	Four point Likert	1 (Do not agree at all) - 4 (Completely Agree)	https://www.ncbi.nlm.nih.gov/pubmed/12201896	http://p3c.org.uk/prom-detail/346	783
				Quality of the Patient's Perspective Questionnaire Shortened (QPP-SF)	[P] Care Planning	Care Planning	Care Co-ordination	Unspecified Care Co-ordination	12	I received useful information on which nurses were responsible for my nursing care	Four point Likert	1 (Do not agree at all) - 4 (Completely Agree)	https://www.ncbi.nlm.nih.gov/pubmed/12201896	http://p3c.org.uk/prom-detail/346	784
				Quality of the Patient's Perspective Questionnaire Shortened (QPP-SF)	[P] My Goals/outcomes	My Goals/outcomes	Carer Involvement		23	My relatives and friends were treated well	Four point Likert	1 (Do not agree at all) - 4 (Completely Agree)	https://www.ncbi.nlm.nih.gov/pubmed/12201896	http://p3c.org.uk/prom-detail/346	785
				Quality of the Patient's Perspective Questionnaire Shortened (QPP-SF)	[P] My Goals/outcomes	My Goals/outcomes	Empowerment/Activation		13	I had good opportunity to participate in the decisions that applied to my care	Four point Likert	1 (Do not agree at all) - 4 (Completely Agree)	https://www.ncbi.nlm.nih.gov/pubmed/12201896	http://p3c.org.uk/prom-detail/346	786
				Quality of the Patient's Perspective Questionnaire Shortened (QPP-SF)	[P] My Goals/outcomes	My Goals/outcomes	Empowerment/Activation		24	My care was determined by my own requests and needs rather than the staff’s procedures	Four point Likert	1 (Do not agree at all) - 4 (Completely Agree)	https://www.ncbi.nlm.nih.gov/pubmed/12201896	http://p3c.org.uk/prom-detail/346	787
				Quality of the Patient's Perspective Questionnaire Shortened (QPP-SF)	[P] Information and Communication	Information and Communication	Information Gathering/Sharing		8	I received useful information on how examinations and treatments would take place	Four point Likert	1 (Do not agree at all) - 4 (Completely Agree)	https://www.ncbi.nlm.nih.gov/pubmed/12201896	http://p3c.org.uk/prom-detail/346	788
				Quality of the Patient's Perspective Questionnaire Shortened (QPP-SF)	[P] Information and Communication	Information and Communication	Information Gathering/Sharing		9	I received useful information on the results on examinations and treatments	Four point Likert	1 (Do not agree at all) - 4 (Completely Agree)	https://www.ncbi.nlm.nih.gov/pubmed/12201896	http://p3c.org.uk/prom-detail/346	789
				Quality of the Patient's Perspective Questionnaire Shortened (QPP-SF)	[P] Information and Communication	Information and Communication	Information Gathering/Sharing		10	I received useful information on self-care; ‘how I should take care of myself’	Four point Likert	1 (Do not agree at all) - 4 (Completely Agree)	https://www.ncbi.nlm.nih.gov/pubmed/12201896	http://p3c.org.uk/prom-detail/346	790
				Quality of the Patient's Perspective Questionnaire Shortened (QPP-SF)	[P] Information and Communication	Information and Communication	Information Gathering/Sharing		11	I received useful information on which doctors were responsible for my medical care	Four point Likert	1 (Do not agree at all) - 4 (Completely Agree)	https://www.ncbi.nlm.nih.gov/pubmed/12201896	http://p3c.org.uk/prom-detail/346	791
				Quality of the Patient's Perspective Questionnaire Shortened (QPP-SF)	[P] Information and Communication	Information and Communication	Information Gathering/Sharing		12	I received useful information on which nurses were responsible for my nursing care	Four point Likert	1 (Do not agree at all) - 4 (Completely Agree)	https://www.ncbi.nlm.nih.gov/pubmed/12201896	http://p3c.org.uk/prom-detail/346	792
				Quality of the Patient's Perspective Questionnaire Shortened (QPP-SF)	[P] Information and Communication	Information and Communication	Information Gathering/Sharing		16	The doctors seemed to understand how I experienced my situation	Four point Likert	1 (Do not agree at all) - 4 (Completely Agree)	https://www.ncbi.nlm.nih.gov/pubmed/12201896	http://p3c.org.uk/prom-detail/346	793
				Quality of the Patient's Perspective Questionnaire Shortened (QPP-SF)	[P] Information and Communication	Information and Communication	Information Gathering/Sharing		17	The nurses and assistant nurses seemed to understand how I experienced my situation	Four point Likert	1 (Do not agree at all) - 4 (Completely Agree)	https://www.ncbi.nlm.nih.gov/pubmed/12201896	http://p3c.org.uk/prom-detail/346	794
				Quality of the Patient's Perspective Questionnaire Shortened (QPP-SF)	[P] Information and Communication	Information and Communication	Information Gathering/Sharing		24	My care was determined by my own requests and needs rather than the staff’s procedures	Four point Likert	1 (Do not agree at all) - 4 (Completely Agree)	https://www.ncbi.nlm.nih.gov/pubmed/12201896	http://p3c.org.uk/prom-detail/346	795
				Quality of the Patient's Perspective Questionnaire Shortened (QPP-SF)	[P] Decision making	Decision making	Involvement in decision making		13	I had good opportunity to participate in the decisions that applied to my care	Four point Likert	1 (Do not agree at all) - 4 (Completely Agree)	https://www.ncbi.nlm.nih.gov/pubmed/12201896	http://p3c.org.uk/prom-detail/346	796
				Quality of the Patient's Perspective Questionnaire Shortened (QPP-SF)	[P] Information and Communication	Information and Communication	Knowledge of patient/familiarity		17	The nurses and assistant nurses seemed to understand how I experienced my situation	Four point Likert	1 (Do not agree at all) - 4 (Completely Agree)	https://www.ncbi.nlm.nih.gov/pubmed/12201896	http://p3c.org.uk/prom-detail/346	797
				Quality of the Patient's Perspective Questionnaire Shortened (QPP-SF)	[P] My Goals/outcomes	My Goals/outcomes	Self-Management		10	I received useful information on self-care; ‘how I should take care of myself’	Four point Likert	1 (Do not agree at all) - 4 (Completely Agree)	https://www.ncbi.nlm.nih.gov/pubmed/12201896	http://p3c.org.uk/prom-detail/346	798
				Quality of the Patient's Perspective Questionnaire Shortened (QPP-SF)	[P] Information and Communication	Information and Communication	Therapeutic relationship	PCCC behaviour and communication	14	The doctors showed commitment; ‘cared about me’	Four point Likert	1 (Do not agree at all) - 4 (Completely Agree)	https://www.ncbi.nlm.nih.gov/pubmed/12201896	http://p3c.org.uk/prom-detail/346	799
				Quality of the Patient's Perspective Questionnaire Shortened (QPP-SF)	[P] Information and Communication	Information and Communication	Therapeutic relationship	PCCC behaviour and communication	15	The nurses and assistant nurses showed commitment; ‘cared about me’	Four point Likert	1 (Do not agree at all) - 4 (Completely Agree)	https://www.ncbi.nlm.nih.gov/pubmed/12201896	http://p3c.org.uk/prom-detail/346	800
				Quality of the Patient's Perspective Questionnaire Shortened (QPP-SF)	[P] Information and Communication	Information and Communication	Therapeutic relationship	PCCC behaviour and communication	16	The doctors seemed to understand how I experienced my situation	Four point Likert	1 (Do not agree at all) - 4 (Completely Agree)	https://www.ncbi.nlm.nih.gov/pubmed/12201896	http://p3c.org.uk/prom-detail/346	801
				Quality of the Patient's Perspective Questionnaire Shortened (QPP-SF)	[P] Information and Communication	Information and Communication	Therapeutic relationship	PCCC behaviour and communication	17	The nurses and assistant nurses seemed to understand how I experienced my situation	Four point Likert	1 (Do not agree at all) - 4 (Completely Agree)	https://www.ncbi.nlm.nih.gov/pubmed/12201896	http://p3c.org.uk/prom-detail/346	802
				Quality of the Patient's Perspective Questionnaire Shortened (QPP-SF)	[P] Information and Communication	Information and Communication	Therapeutic relationship	PCCC behaviour and communication	18	The doctors were respectful towards me	Four point Likert	1 (Do not agree at all) - 4 (Completely Agree)	https://www.ncbi.nlm.nih.gov/pubmed/12201896	http://p3c.org.uk/prom-detail/346	803
				Quality of the Patient's Perspective Questionnaire Shortened (QPP-SF)	[P] Information and Communication	Information and Communication	Therapeutic relationship	PCCC behaviour and communication	19	The nurses and assistant nurses were respectful towards me	Four point Likert	1 (Do not agree at all) - 4 (Completely Agree)	https://www.ncbi.nlm.nih.gov/pubmed/12201896	http://p3c.org.uk/prom-detail/346	804
				Quality of the Patient's Perspective Questionnaire Shortened (QPP-SF)	[P] Medication	Medication			3	I received effective pain relief	Four point Likert	1 (Do not agree at all) - 4 (Completely Agree)	https://www.ncbi.nlm.nih.gov/pubmed/12201896	http://p3c.org.uk/prom-detail/346	805
				Quality of End of Life Communication Scale (QOC-10)	[P] Decision making	Decision making	Involvement in decision making		4	Takes into account your wishes when treating pain and symptoms…	10 point scale	0(poor), 1, 2, 3, 4, 5 (Very good), 6, 7, 8 9, 10 (Absolutely perfect)	http://depts.washington.edu/eolcare/pubs/wp-content/uploads/2011/09/cs-qeolc10-patient_web.pdf	http://p3c.org.uk/prom-detail/64	806
				Quality of End of Life Communication Scale (QOC-10)	[P] My Goals/outcomes	My Goals/outcomes	Empowerment/Activation		4	Takes into account your wishes when treating pain and symptoms…	10 point scale	0(poor), 1, 2, 3, 4, 5 (Very good), 6, 7, 8 9, 10 (Absolutely perfect)	http://depts.washington.edu/eolcare/pubs/wp-content/uploads/2011/09/cs-qeolc10-patient_web.pdf	http://p3c.org.uk/prom-detail/64	807
				Quality of End of Life Communication Scale (QOC-10)	[P] Care Planning	Care Planning	Generic Care Planning		8	Openly and willingly communicates with your family member or friend…	10 point scale	0(poor), 1, 2, 3, 4, 5 (Very good), 6, 7, 8 9, 10 (Absolutely perfect)	http://depts.washington.edu/eolcare/pubs/wp-content/uploads/2011/09/cs-qeolc10-patient_web.pdf	http://p3c.org.uk/prom-detail/64	808
				Quality of End of Life Communication Scale (QOC-10)	[P] Care Planning	Care Planning	Generic Care Planning		9	Acknowledges and respects your personal beliefs…	10 point scale	0(poor), 1, 2, 3, 4, 5 (Very good), 6, 7, 8 9, 10 (Absolutely perfect)	http://depts.washington.edu/eolcare/pubs/wp-content/uploads/2011/09/cs-qeolc10-patient_web.pdf	http://p3c.org.uk/prom-detail/64	809
				Quality of End of Life Communication Scale (QOC-10)	[P] Information and Communication	Information and Communication	Information Gathering/Sharing		3	Helps you and your family member or friend get consistent information from the entire healthcare team…	10 point scale	0(poor), 1, 2, 3, 4, 5 (Very good), 6, 7, 8 9, 10 (Absolutely perfect)	http://depts.washington.edu/eolcare/pubs/wp-content/uploads/2011/09/cs-qeolc10-patient_web.pdf	http://p3c.org.uk/prom-detail/64	810
				Quality of End of Life Communication Scale (QOC-10)	[P] Information and Communication	Information and Communication	Information Gathering/Sharing		4	Takes into account your wishes when treating pain and symptoms…	10 point scale	0(poor), 1, 2, 3, 4, 5 (Very good), 6, 7, 8 9, 10 (Absolutely perfect)	http://depts.washington.edu/eolcare/pubs/wp-content/uploads/2011/09/cs-qeolc10-patient_web.pdf	http://p3c.org.uk/prom-detail/64	811
				Quality of End of Life Communication Scale (QOC-10)	[P] Information and Communication	Information and Communication	Information Gathering/Sharing		6	Treats the whole person, not just the disease…	10 point scale	0(poor), 1, 2, 3, 4, 5 (Very good), 6, 7, 8 9, 10 (Absolutely perfect)	http://depts.washington.edu/eolcare/pubs/wp-content/uploads/2011/09/cs-qeolc10-patient_web.pdf	http://p3c.org.uk/prom-detail/64	812
				Quality of End of Life Communication Scale (QOC-10)	[P] Information and Communication	Information and Communication	Information Gathering/Sharing		7	Knowledgeable about the care you need during the dying process…	10 point scale	0(poor), 1, 2, 3, 4, 5 (Very good), 6, 7, 8 9, 10 (Absolutely perfect)	http://depts.washington.edu/eolcare/pubs/wp-content/uploads/2011/09/cs-qeolc10-patient_web.pdf	http://p3c.org.uk/prom-detail/64	813
				Quality of End of Life Communication Scale (QOC-10)	[P] Information and Communication	Information and Communication	Information Gathering/Sharing		8	Openly and willingly communicates with your family member or friend…	10 point scale	0(poor), 1, 2, 3, 4, 5 (Very good), 6, 7, 8 9, 10 (Absolutely perfect)	http://depts.washington.edu/eolcare/pubs/wp-content/uploads/2011/09/cs-qeolc10-patient_web.pdf	http://p3c.org.uk/prom-detail/64	814
				Quality of End of Life Communication Scale (QOC-10)	[P] Information and Communication	Information and Communication	Information Gathering/Sharing		9	Acknowledges and respects your personal beliefs…	10 point scale	0(poor), 1, 2, 3, 4, 5 (Very good), 6, 7, 8 9, 10 (Absolutely perfect)	http://depts.washington.edu/eolcare/pubs/wp-content/uploads/2011/09/cs-qeolc10-patient_web.pdf	http://p3c.org.uk/prom-detail/64	815
				Quality of End of Life Communication Scale (QOC-10)	[P] Information and Communication	Information and Communication	Information Gathering/Sharing		10	Makes you feel confident that you will not be abandoned prior to death…	10 point scale	0(poor), 1, 2, 3, 4, 5 (Very good), 6, 7, 8 9, 10 (Absolutely perfect)	http://depts.washington.edu/eolcare/pubs/wp-content/uploads/2011/09/cs-qeolc10-patient_web.pdf	http://p3c.org.uk/prom-detail/64	816
				Quality of End of Life Communication Scale (QOC-10)	[P] Information and Communication	Information and Communication	Therapeutic relationship	PCCC behaviour and communication	1	Talks with you in an honest and straightforward way…	10 point scale	0(poor), 1, 2, 3, 4, 5 (Very good), 6, 7, 8 9, 10 (Absolutely perfect)	http://depts.washington.edu/eolcare/pubs/wp-content/uploads/2011/09/cs-qeolc10-patient_web.pdf	http://p3c.org.uk/prom-detail/64	817
				Quality of End of Life Communication Scale (QOC-10)	[P] Information and Communication	Information and Communication	Therapeutic relationship	PCCC behaviour and communication	2	Responsive to your emotional needs…	10 point scale	0(poor), 1, 2, 3, 4, 5 (Very good), 6, 7, 8 9, 10 (Absolutely perfect)	http://depts.washington.edu/eolcare/pubs/wp-content/uploads/2011/09/cs-qeolc10-patient_web.pdf	http://p3c.org.uk/prom-detail/64	818
				Quality of End of Life Communication Scale (QOC-10)	[P] Information and Communication	Information and Communication	Therapeutic relationship	PCCC behaviour and communication	5	Admits when he/she (the clinician) doesn’t know something…	10 point scale	0(poor), 1, 2, 3, 4, 5 (Very good), 6, 7, 8 9, 10 (Absolutely perfect)	http://depts.washington.edu/eolcare/pubs/wp-content/uploads/2011/09/cs-qeolc10-patient_web.pdf	http://p3c.org.uk/prom-detail/64	819
				Quality of End of Life Communication Scale (QOC-10)	[P] Information and Communication	Information and Communication	Therapeutic relationship	PCCC behaviour and communication	6	Treats the whole person, not just the disease…	10 point scale	0(poor), 1, 2, 3, 4, 5 (Very good), 6, 7, 8 9, 10 (Absolutely perfect)	http://depts.washington.edu/eolcare/pubs/wp-content/uploads/2011/09/cs-qeolc10-patient_web.pdf	http://p3c.org.uk/prom-detail/64	820
				Quality of End of Life Communication Scale (QOC-10)	[P] Information and Communication	Information and Communication	Therapeutic relationship	PCCC behaviour and communication	7	Knowledgeable about the care you need during the dying process…	10 point scale	0(poor), 1, 2, 3, 4, 5 (Very good), 6, 7, 8 9, 10 (Absolutely perfect)	http://depts.washington.edu/eolcare/pubs/wp-content/uploads/2011/09/cs-qeolc10-patient_web.pdf	http://p3c.org.uk/prom-detail/64	821
				Relational and Management Continuity survey in patients with Long-Term Conditions (RMCC)	[P] Care Planning	Care Planning	Care Co-ordination	Unspecified Care Co-ordination	25	My medical records were not available to my doctor (or nurse)	4 point Likert	---	https://www.researchgate.net/publication/44888806_Relational_and_management_continuity_survey_in_patients_with_multiple_long-term_conditions	http://p3c.org.uk/prom-detail/66	822
				Relational and Management Continuity survey in patients with Long-Term Conditions (RMCC)	[P] Care Planning	Care Planning	Care Co-ordination	Unspecified Care Co-ordination	26	My medical records were not correct	4 point Likert	---	https://www.researchgate.net/publication/44888806_Relational_and_management_continuity_survey_in_patients_with_multiple_long-term_conditions	http://p3c.org.uk/prom-detail/66	823
				Relational and Management Continuity survey in patients with Long-Term Conditions (RMCC)	[P] Care Planning	Care Planning	Care Co-ordination	Unspecified Care Co-ordination	27	Information was missing from my medical records	4 point Likert	---	https://www.researchgate.net/publication/44888806_Relational_and_management_continuity_survey_in_patients_with_multiple_long-term_conditions	http://p3c.org.uk/prom-detail/66	824
				Relational and Management Continuity survey in patients with Long-Term Conditions (RMCC)	[P] Care Planning	Care Planning	Care Co-ordination	Unspecified Care Co-ordination	28	My doctor (or nurse) could not get information about my other treatment	4 point Likert	---	https://www.researchgate.net/publication/44888806_Relational_and_management_continuity_survey_in_patients_with_multiple_long-term_conditions	http://p3c.org.uk/prom-detail/66	825
				Relational and Management Continuity survey in patients with Long-Term Conditions (RMCC)	[P] Care Planning	Care Planning	Care Co-ordination	Unspecified Care Co-ordination	29	My doctor (or nurse) did not know about my other treatment	4 point Likert	---	https://www.researchgate.net/publication/44888806_Relational_and_management_continuity_survey_in_patients_with_multiple_long-term_conditions	http://p3c.org.uk/prom-detail/66	826
				Relational and Management Continuity survey in patients with Long-Term Conditions (RMCC)	[P] Care Planning	Care Planning	Care Co-ordination	Across Teams Care Co-ordination	30	Different doctors (or nurses) gave me conflicting information	4 point Likert	---	https://www.researchgate.net/publication/44888806_Relational_and_management_continuity_survey_in_patients_with_multiple_long-term_conditions	http://p3c.org.uk/prom-detail/66	827
				Relational and Management Continuity survey in patients with Long-Term Conditions (RMCC)	[P] Care Planning	Care Planning	Care Co-ordination	Unspecified Care Co-ordination	31	I did not know what treatment to expect next	4 point Likert	---	https://www.researchgate.net/publication/44888806_Relational_and_management_continuity_survey_in_patients_with_multiple_long-term_conditions	http://p3c.org.uk/prom-detail/66	828
				Relational and Management Continuity survey in patients with Long-Term Conditions (RMCC)	[P] Care Planning	Care Planning	Generic Care Planning		28	My doctor (or nurse) could not get information about my other treatment	4 point Likert	---	https://www.researchgate.net/publication/44888806_Relational_and_management_continuity_survey_in_patients_with_multiple_long-term_conditions	http://p3c.org.uk/prom-detail/66	829
				Relational and Management Continuity survey in patients with Long-Term Conditions (RMCC)	[P] Care Planning	Care Planning	Generic Care Planning		29	My doctor (or nurse) did not know about my other treatment	4 point Likert	---	https://www.researchgate.net/publication/44888806_Relational_and_management_continuity_survey_in_patients_with_multiple_long-term_conditions	http://p3c.org.uk/prom-detail/66	830
				Relational and Management Continuity survey in patients with Long-Term Conditions (RMCC)	[P] Care Planning	Care Planning	Generic Care Planning		30	Different doctors (or nurses) gave me conflicting information	4 point Likert	---	https://www.researchgate.net/publication/44888806_Relational_and_management_continuity_survey_in_patients_with_multiple_long-term_conditions	http://p3c.org.uk/prom-detail/66	831
				Relational and Management Continuity survey in patients with Long-Term Conditions (RMCC)	[P] Transitions	Transitions	Continuity of care		8	I am encouraged to make regular appointments even if I am feeling OK	4 point Likert	---	https://www.researchgate.net/publication/44888806_Relational_and_management_continuity_survey_in_patients_with_multiple_long-term_conditions	http://p3c.org.uk/prom-detail/66	832
				Relational and Management Continuity survey in patients with Long-Term Conditions (RMCC)	[P] My Goals/outcomes	My Goals/outcomes	Empowerment/Activation		11	How well does your doctor (or nurse) involve you in decisions?	4 point Likert	---	https://www.researchgate.net/publication/44888806_Relational_and_management_continuity_survey_in_patients_with_multiple_long-term_conditions	http://p3c.org.uk/prom-detail/66	833
				Relational and Management Continuity survey in patients with Long-Term Conditions (RMCC)	[P] Information and Communication	Information and Communication	Information Gathering/Sharing		9	How well does your doctor (or nurse) listen to what you have to say?	4 point Likert	---	https://www.researchgate.net/publication/44888806_Relational_and_management_continuity_survey_in_patients_with_multiple_long-term_conditions	http://p3c.org.uk/prom-detail/66	834
				Relational and Management Continuity survey in patients with Long-Term Conditions (RMCC)	[P] Information and Communication	Information and Communication	Information Gathering/Sharing		27	Information was missing from my medical records	4 point Likert	---	https://www.researchgate.net/publication/44888806_Relational_and_management_continuity_survey_in_patients_with_multiple_long-term_conditions	http://p3c.org.uk/prom-detail/66	835
				Relational and Management Continuity survey in patients with Long-Term Conditions (RMCC)	[P] Information and Communication	Information and Communication	Information Gathering/Sharing		30	Different doctors (or nurses) gave me conflicting information	4 point Likert	---	https://www.researchgate.net/publication/44888806_Relational_and_management_continuity_survey_in_patients_with_multiple_long-term_conditions	http://p3c.org.uk/prom-detail/66	836
				Relational and Management Continuity survey in patients with Long-Term Conditions (RMCC)	[P] Information and Communication	Information and Communication	Information Gathering/Sharing		31	I did not know what treatment to expect next	4 point Likert	---	https://www.researchgate.net/publication/44888806_Relational_and_management_continuity_survey_in_patients_with_multiple_long-term_conditions	http://p3c.org.uk/prom-detail/66	837
				Relational and Management Continuity survey in patients with Long-Term Conditions (RMCC)	[P] Decision making	Decision making	Involvement in decision making		11	How well does your doctor (or nurse) involve you in decisions?	4 point Likert	---	https://www.researchgate.net/publication/44888806_Relational_and_management_continuity_survey_in_patients_with_multiple_long-term_conditions	http://p3c.org.uk/prom-detail/66	838
				Relational and Management Continuity survey in patients with Long-Term Conditions (RMCC)	[P] Information and Communication	Information and Communication	Knowledge of patient/familiarity		12	How well does your doctor (or nurse) know your medical history?	4 point Likert	---	https://www.researchgate.net/publication/44888806_Relational_and_management_continuity_survey_in_patients_with_multiple_long-term_conditions	http://p3c.org.uk/prom-detail/66	839
				Relational and Management Continuity survey in patients with Long-Term Conditions (RMCC)	[P] Information and Communication	Information and Communication	Knowledge of patient/familiarity		25	My medical records were not available to my doctor (or nurse)	4 point Likert	---	https://www.researchgate.net/publication/44888806_Relational_and_management_continuity_survey_in_patients_with_multiple_long-term_conditions	http://p3c.org.uk/prom-detail/66	840
				Relational and Management Continuity survey in patients with Long-Term Conditions (RMCC)	[P] Information and Communication	Information and Communication	Knowledge of patient/familiarity		26	My medical records were not correct	4 point Likert	---	https://www.researchgate.net/publication/44888806_Relational_and_management_continuity_survey_in_patients_with_multiple_long-term_conditions	http://p3c.org.uk/prom-detail/66	841
				Relational and Management Continuity survey in patients with Long-Term Conditions (RMCC)	[P] Information and Communication	Information and Communication	Knowledge of patient/familiarity		27	Information was missing from my medical records	4 point Likert	---	https://www.researchgate.net/publication/44888806_Relational_and_management_continuity_survey_in_patients_with_multiple_long-term_conditions	http://p3c.org.uk/prom-detail/66	842
				Relational and Management Continuity survey in patients with Long-Term Conditions (RMCC)	[P] Information and Communication	Information and Communication	Knowledge of patient/familiarity		28	My doctor (or nurse) could not get information about my other treatment	4 point Likert	---	https://www.researchgate.net/publication/44888806_Relational_and_management_continuity_survey_in_patients_with_multiple_long-term_conditions	http://p3c.org.uk/prom-detail/66	843
				Relational and Management Continuity survey in patients with Long-Term Conditions (RMCC)	[P] Information and Communication	Information and Communication	Knowledge of patient/familiarity		29	My doctor (or nurse) did not know about my other treatment	4 point Likert	---	https://www.researchgate.net/publication/44888806_Relational_and_management_continuity_survey_in_patients_with_multiple_long-term_conditions	http://p3c.org.uk/prom-detail/66	844
				Relational and Management Continuity survey in patients with Long-Term Conditions (RMCC)	[P] Information and Communication	Information and Communication	Therapeutic relationship	Consistency of contact	5	Do you usually see the same doctor (or nurse) every time you visit the surgery?	4 point Likert	---	https://www.researchgate.net/publication/44888806_Relational_and_management_continuity_survey_in_patients_with_multiple_long-term_conditions	http://p3c.org.uk/prom-detail/66	845
				Relational and Management Continuity survey in patients with Long-Term Conditions (RMCC)	[P] Information and Communication	Information and Communication	Therapeutic relationship	Consistency of contact	6	At the surgery, is it easy to see your preferred doctor (or nurse) if you want to?	4 point Likert	---	https://www.researchgate.net/publication/44888806_Relational_and_management_continuity_survey_in_patients_with_multiple_long-term_conditions	http://p3c.org.uk/prom-detail/66	846
				Relational and Management Continuity survey in patients with Long-Term Conditions (RMCC)	[P] Information and Communication	Information and Communication	Therapeutic relationship	PCCC behaviour and communication	9	How well does your doctor (or nurse) listen to what you have to say?	4 point Likert	---	https://www.researchgate.net/publication/44888806_Relational_and_management_continuity_survey_in_patients_with_multiple_long-term_conditions	http://p3c.org.uk/prom-detail/66	847
				Relational and Management Continuity survey in patients with Long-Term Conditions (RMCC)	[P] Information and Communication	Information and Communication	Therapeutic relationship	PCCC behaviour and communication	10	How well does your doctor (or nurse) respect your opinion?	4 point Likert	---	https://www.researchgate.net/publication/44888806_Relational_and_management_continuity_survey_in_patients_with_multiple_long-term_conditions	http://p3c.org.uk/prom-detail/66	848
				Relational and Management Continuity survey in patients with Long-Term Conditions (RMCC)	[P] Information and Communication	Information and Communication	Therapeutic relationship	PCCC behaviour and communication	14	How well do you know your usual doctor (or nurse)?	4 point Likert	---	https://www.researchgate.net/publication/44888806_Relational_and_management_continuity_survey_in_patients_with_multiple_long-term_conditions	http://p3c.org.uk/prom-detail/66	849
				Self Efficacy Scale for Chronic Disease 6 Item Scale (SES6G)	[P] My Goals/outcomes	My Goals/outcomes	Goal Setting		1	How confident are you that you can keep the fatigue caused by your disease from interfering with the things you want to do?	1-10 scale	1 (not at all confident) - 10 (Totally Confident)	http://patienteducation.stanford.edu/research/secd6.html	http://p3c.org.uk/prom-detail/68	850
				Self Efficacy Scale for Chronic Disease 6 Item Scale (SES6G)	[P] My Goals/outcomes	My Goals/outcomes	Goal Setting		2	How confident are you that you can keep the physical discomfort or pain of your disease from interfering with the things you want to do?	1-10 scale	1 (not at all confident) - 10 (Totally Confident)	http://patienteducation.stanford.edu/research/secd6.html	http://p3c.org.uk/prom-detail/68	851
				Self Efficacy Scale for Chronic Disease 6 Item Scale (SES6G)	[P] My Goals/outcomes	My Goals/outcomes	Goal Setting		3	1. How confident are you that you can keep the emotional distress caused by your disease from interfering with the things you want to do?	1-10 scale	1 (not at all confident) - 10 (Totally Confident)	http://patienteducation.stanford.edu/research/secd6.html	http://p3c.org.uk/prom-detail/68	852
				Self Efficacy Scale for Chronic Disease 6 Item Scale (SES6G)	[P] My Goals/outcomes	My Goals/outcomes	Goal Setting		4	How confident are you that you can keep any other symptoms or health problems you have from interfering with the things you want to do?	1-10 scale	1 (not at all confident) - 10 (Totally Confident)	http://patienteducation.stanford.edu/research/secd6.html	http://p3c.org.uk/prom-detail/68	853
				Self Efficacy Scale for Chronic Disease 6 Item Scale (SES6G)	[P] My Goals/outcomes	My Goals/outcomes	Goal Setting		5	How confident are you that you can do the different tasks and activities needed to manage your health condition so as to reduce you need to see a doctor?	1-10 scale	1 (not at all confident) - 10 (Totally Confident)	http://patienteducation.stanford.edu/research/secd6.html	http://p3c.org.uk/prom-detail/68	854
				Self Efficacy Scale for Chronic Disease 6 Item Scale (SES6G)	[P] My Goals/outcomes	My Goals/outcomes	Goal Setting		6	How confident are you that you can do things other than just taking medication to reduce how much you illness affects your everyday life?	1-10 scale	1 (not at all confident) - 10 (Totally Confident)	http://patienteducation.stanford.edu/research/secd6.html	http://p3c.org.uk/prom-detail/68	855
				Self Efficacy Scale for Chronic Disease 6 Item Scale (SES6G)	[P] My Goals/outcomes	My Goals/outcomes	Self-Management		1	How confident are you that you can keep the fatigue caused by your disease from interfering with the things you want to do?	1-10 scale	1 (not at all confident) - 10 (Totally Confident)	http://patienteducation.stanford.edu/research/secd6.html	http://p3c.org.uk/prom-detail/68	856
				Self Efficacy Scale for Chronic Disease 6 Item Scale (SES6G)	[P] My Goals/outcomes	My Goals/outcomes	Self-Management		2	How confident are you that you can keep the physical discomfort or pain of your disease from interfering with the things you want to do?	1-10 scale	1 (not at all confident) - 10 (Totally Confident)	http://patienteducation.stanford.edu/research/secd6.html	http://p3c.org.uk/prom-detail/68	857
				Self Efficacy Scale for Chronic Disease 6 Item Scale (SES6G)	[P] My Goals/outcomes	My Goals/outcomes	Self-Management		3	1. How confident are you that you can keep the emotional distress caused by your disease from interfering with the things you want to do?	1-10 scale	1 (not at all confident) - 10 (Totally Confident)	http://patienteducation.stanford.edu/research/secd6.html	http://p3c.org.uk/prom-detail/68	858
				Self Efficacy Scale for Chronic Disease 6 Item Scale (SES6G)	[P] My Goals/outcomes	My Goals/outcomes	Self-Management		4	How confident are you that you can keep any other symptoms or health problems you have from interfering with the things you want to do?	1-10 scale	1 (not at all confident) - 10 (Totally Confident)	http://patienteducation.stanford.edu/research/secd6.html	http://p3c.org.uk/prom-detail/68	859
				Self Efficacy Scale for Chronic Disease 6 Item Scale (SES6G)	[P] My Goals/outcomes	My Goals/outcomes	Self-Management		5	Openly and willingly communicates with your family member or friend…	1-10 scale	1 (not at all confident) - 10 (Totally Confident)	http://patienteducation.stanford.edu/research/secd6.html	http://p3c.org.uk/prom-detail/68	860
				Self Efficacy Scale for Chronic Disease 6 Item Scale (SES6G)	[P] My Goals/outcomes	My Goals/outcomes	Self-Management		6	How confident are you that you can do things other than just taking medication to reduce how much you illness affects your everyday life?	1-10 scale	1 (not at all confident) - 10 (Totally Confident)	http://patienteducation.stanford.edu/research/secd6.html	http://p3c.org.uk/prom-detail/68	861
				Session Rating Scale	[P] My Goals/outcomes	My Goals/outcomes	Empowerment/Activation		1	Relationship	Graphic rating scale	I did not feel heard, understood, and respected - I felt heard, understood, and respected	http://www.scottdmiller.com/wp-content/uploads/documents/SessionRatingScale-JBTv3n1.pdf	http://p3c.org.uk/prom-detail/69	862
				Session Rating Scale	[P] Information and Communication	Information and Communication	Therapeutic relationship	PCCC behaviour and communication	1	Relationship	Graphic rating scale	I did not feel heard, understood, and respected - I felt heard, understood, and respected	http://www.scottdmiller.com/wp-content/uploads/documents/SessionRatingScale-JBTv3n1.pdf	http://p3c.org.uk/prom-detail/69	863
				Session Rating Scale	[P] Information and Communication	Information and Communication	Information Gathering/Sharing		1	Relationship	Graphic rating scale	I did not feel heard, understood, and respected - I felt heard, understood, and respected	http://www.scottdmiller.com/wp-content/uploads/documents/SessionRatingScale-JBTv3n1.pdf	http://p3c.org.uk/prom-detail/69	864
				Session Rating Scale	[P] My Goals/outcomes	My Goals/outcomes	Goal Setting		2	Goals and topics	Graphic rating scale	We did not work on or talk about what I wanted to work on and talk about - We worked on and talked about what I wanted to work on and talk about.	http://www.scottdmiller.com/wp-content/uploads/documents/SessionRatingScale-JBTv3n1.pdf	http://p3c.org.uk/prom-detail/69	865
				Session Rating Scale	[P] My Goals/outcomes	My Goals/outcomes	Empowerment/Activation		2	Goals and topics	Graphic rating scale	We did not work on or talk about what I wanted to work on and talk about - We worked on and talked about what I wanted to work on and talk about.	http://www.scottdmiller.com/wp-content/uploads/documents/SessionRatingScale-JBTv3n1.pdf	http://p3c.org.uk/prom-detail/69	866
				Session Rating Scale	[P] Information and Communication	Information and Communication	Therapeutic relationship	PCCC behaviour and communication	2	Goals and topics	Graphic rating scale	We did not work on or talk about what I wanted to work on and talk about - We worked on and talked about what I wanted to work on and talk about.	http://www.scottdmiller.com/wp-content/uploads/documents/SessionRatingScale-JBTv3n1.pdf	http://p3c.org.uk/prom-detail/69	867
				Session Rating Scale	[P] Information and Communication	Information and Communication	Information Gathering/Sharing		2	Goals and topics	Graphic rating scale	We did not work on or talk about what I wanted to work on and talk about - We worked on and talked about what I wanted to work on and talk about.	http://www.scottdmiller.com/wp-content/uploads/documents/SessionRatingScale-JBTv3n1.pdf	http://p3c.org.uk/prom-detail/69	868
				Session Rating Scale	[P] Information and Communication	Information and Communication	Therapeutic relationship	PCCC behaviour and communication	3	Approach to method	Graphic rating scale	The therapists approach is not good for me - The therapists approach is good for me	http://www.scottdmiller.com/wp-content/uploads/documents/SessionRatingScale-JBTv3n1.pdf	http://p3c.org.uk/prom-detail/69	869
				Shared Decision Making Questionnaire (SDM-Q-9)	[P] Care Planning	Care Planning	Generic Care Planning		9	My doctor and I reached an agreement on how to proceed.	6 point Likert	Completely disagree, strongly disagree, somewhat disagree, somewhat agree, strongly agree, completely agree	http://www.patient-als-partner.de/files/sdm-q-9_2012.pdf	http://p3c.org.uk/prom-detail/313	870
				Shared Decision Making Questionnaire (SDM-Q-9)	[P] My Goals/outcomes	My Goals/outcomes	Empowerment/Activation		2	My doctor wanted to know exactly how I want to be involved in making the decision.	6 point Likert	Completely disagree, strongly disagree, somewhat disagree, somewhat agree, strongly agree, completely agree	http://www.patient-als-partner.de/files/sdm-q-9_2012.pdf	http://p3c.org.uk/prom-detail/313	871
				Shared Decision Making Questionnaire (SDM-Q-9)	[P] My Goals/outcomes	My Goals/outcomes	Empowerment/Activation		6	My doctor asked me which treatment option I prefer	6 point Likert	Completely disagree, strongly disagree, somewhat disagree, somewhat agree, strongly agree, completely agree	http://www.patient-als-partner.de/files/sdm-q-9_2012.pdf	http://p3c.org.uk/prom-detail/313	872
				Shared Decision Making Questionnaire (SDM-Q-9)	[P] My Goals/outcomes	My Goals/outcomes	Empowerment/Activation		7	My doctor and I thoroughly weighed the different treatment options	6 point Likert	Completely disagree, strongly disagree, somewhat disagree, somewhat agree, strongly agree, completely agree	http://www.patient-als-partner.de/files/sdm-q-9_2012.pdf	http://p3c.org.uk/prom-detail/313	873
				Shared Decision Making Questionnaire (SDM-Q-9)	[P] My Goals/outcomes	My Goals/outcomes	Empowerment/Activation		8	My doctor and I selected a treatment option together	6 point Likert	Completely disagree, strongly disagree, somewhat disagree, somewhat agree, strongly agree, completely agree	http://www.patient-als-partner.de/files/sdm-q-9_2012.pdf	http://p3c.org.uk/prom-detail/313	874
				Shared Decision Making Questionnaire (SDM-Q-9)	[P] My Goals/outcomes	My Goals/outcomes	Empowerment/Activation		9	My doctor and I reached an agreement on how to proceed.	6 point Likert	Completely disagree, strongly disagree, somewhat disagree, somewhat agree, strongly agree, completely agree	http://www.patient-als-partner.de/files/sdm-q-9_2012.pdf	http://p3c.org.uk/prom-detail/313	875
				Shared Decision Making Questionnaire (SDM-Q-9)	[P] Information and Communication	Information and Communication	Information Gathering/Sharing		1	My doctor made clear that a decision needs to be made.	6 point Likert	Completely disagree, strongly disagree, somewhat disagree, somewhat agree, strongly agree, completely agree	http://www.patient-als-partner.de/files/sdm-q-9_2012.pdf	http://p3c.org.uk/prom-detail/313	876
				Shared Decision Making Questionnaire (SDM-Q-9)	[P] Information and Communication	Information and Communication	Information Gathering/Sharing		2	My doctor wanted to know exactly how I want to be involved in making the decision.	6 point Likert	Completely disagree, strongly disagree, somewhat disagree, somewhat agree, strongly agree, completely agree	http://www.patient-als-partner.de/files/sdm-q-9_2012.pdf	http://p3c.org.uk/prom-detail/313	877
				Shared Decision Making Questionnaire (SDM-Q-9)	[P] Information and Communication	Information and Communication	Information Gathering/Sharing		3	My doctor told me that there are different options for treating my medical condition.	6 point Likert	Completely disagree, strongly disagree, somewhat disagree, somewhat agree, strongly agree, completely agree	http://www.patient-als-partner.de/files/sdm-q-9_2012.pdf	http://p3c.org.uk/prom-detail/313	878
				Shared Decision Making Questionnaire (SDM-Q-9)	[P] Information and Communication	Information and Communication	Information Gathering/Sharing		4	My doctor precisely explained the advantages and disadvantages of the treatment options.	6 point Likert	Completely disagree, strongly disagree, somewhat disagree, somewhat agree, strongly agree, completely agree	http://www.patient-als-partner.de/files/sdm-q-9_2012.pdf	http://p3c.org.uk/prom-detail/313	879
				Shared Decision Making Questionnaire (SDM-Q-9)	[P] Information and Communication	Information and Communication	Information Gathering/Sharing		5	My doctor helped me understand all the information.	6 point Likert	Completely disagree, strongly disagree, somewhat disagree, somewhat agree, strongly agree, completely agree	http://www.patient-als-partner.de/files/sdm-q-9_2012.pdf	http://p3c.org.uk/prom-detail/313	880
				Shared Decision Making Questionnaire (SDM-Q-9)	[P] Decision making	Decision making	Involvement in decision making		1	My doctor made clear that a decision needs to be made.	6 point Likert	Completely disagree, strongly disagree, somewhat disagree, somewhat agree, strongly agree, completely agree	http://www.patient-als-partner.de/files/sdm-q-9_2012.pdf	http://p3c.org.uk/prom-detail/313	881
				Shared Decision Making Questionnaire (SDM-Q-9)	[P] Decision making	Decision making	Involvement in decision making		2	My doctor wanted to know exactly how I want to be involved in making the decision.	6 point Likert	Completely disagree, strongly disagree, somewhat disagree, somewhat agree, strongly agree, completely agree	http://www.patient-als-partner.de/files/sdm-q-9_2012.pdf	http://p3c.org.uk/prom-detail/313	882
				Shared Decision Making Questionnaire (SDM-Q-9)	[P] Decision making	Decision making	Involvement in decision making		6	My doctor asked me which treatment option I prefer	6 point Likert	Completely disagree, strongly disagree, somewhat disagree, somewhat agree, strongly agree, completely agree	http://www.patient-als-partner.de/files/sdm-q-9_2012.pdf	http://p3c.org.uk/prom-detail/313	883
				Shared Decision Making Questionnaire (SDM-Q-9)	[P] Decision making	Decision making	Involvement in decision making		7	My doctor and I thoroughly weighed the different treatment options	6 point Likert	Completely disagree, strongly disagree, somewhat disagree, somewhat agree, strongly agree, completely agree	http://www.patient-als-partner.de/files/sdm-q-9_2012.pdf	http://p3c.org.uk/prom-detail/313	884
				Shared Decision Making Questionnaire (SDM-Q-9)	[P] Decision making	Decision making	Involvement in decision making		8	My doctor and I selected a treatment option together	6 point Likert	Completely disagree, strongly disagree, somewhat disagree, somewhat agree, strongly agree, completely agree	http://www.patient-als-partner.de/files/sdm-q-9_2012.pdf	http://p3c.org.uk/prom-detail/313	885
				Shared Decision Making Questionnaire (SDM-Q-9)	[P] Decision making	Decision making	Involvement in decision making		9	My doctor and I reached an agreement on how to proceed.	6 point Likert	Completely disagree, strongly disagree, somewhat disagree, somewhat agree, strongly agree, completely agree	http://www.patient-als-partner.de/files/sdm-q-9_2012.pdf	http://p3c.org.uk/prom-detail/313	886
				Scale to Measure Therapeutic Relationship - Patient version (STAR)	[P] Care Planning	Care Planning	Generic Care Planning		1	My clinician speaks with me about my personal goals and thoughts about treatment	5 point Likert	Never, Rarely, Sometimes, Often, Always	http://webspace.qmul.ac.uk/rmccabe/publications/2007/2007_A_new_scale_to_assess_the_therapeutic_relationship_STAR.pdf	http://p3c.org.uk/prom-detail/71	887
				Scale to Measure Therapeutic Relationship - Patient version (STAR)	[P] Care Planning	Care Planning	Generic Care Planning		6	My clinician and I work towards mutually agreed upon goals.	5 point Likert	Never, Rarely, Sometimes, Often, Always	http://webspace.qmul.ac.uk/rmccabe/publications/2007/2007_A_new_scale_to_assess_the_therapeutic_relationship_STAR.pdf	http://p3c.org.uk/prom-detail/71	888
				Scale to Measure Therapeutic Relationship - Patient version (STAR)	[P] Care Planning	Care Planning	Generic Care Planning		8	My clinician and I have established an understanding of the kind of changes that would be good for me.	5 point Likert	Never, Rarely, Sometimes, Often, Always	http://webspace.qmul.ac.uk/rmccabe/publications/2007/2007_A_new_scale_to_assess_the_therapeutic_relationship_STAR.pdf	http://p3c.org.uk/prom-detail/71	889
				Scale to Measure Therapeutic Relationship - Patient version (STAR)	[P] Care Planning	Care Planning	Generic Care Planning		11	We agree on what is important for me to work on.	5 point Likert	Never, Rarely, Sometimes, Often, Always	http://webspace.qmul.ac.uk/rmccabe/publications/2007/2007_A_new_scale_to_assess_the_therapeutic_relationship_STAR.pdf	http://p3c.org.uk/prom-detail/71	890
				Scale to Measure Therapeutic Relationship - Patient version (STAR)	[P] My Goals/outcomes	My Goals/outcomes	Empowerment/Activation		1	My clinician speaks with me about my personal goals and thoughts about treatment	5 point Likert	Never, Rarely, Sometimes, Often, Always	http://webspace.qmul.ac.uk/rmccabe/publications/2007/2007_A_new_scale_to_assess_the_therapeutic_relationship_STAR.pdf	http://p3c.org.uk/prom-detail/71	891
				Scale to Measure Therapeutic Relationship - Patient version (STAR)	[P] My Goals/outcomes	My Goals/outcomes	Empowerment/Activation		6	My clinician and I work towards mutually agreed upon goals.	5 point Likert	Never, Rarely, Sometimes, Often, Always	http://webspace.qmul.ac.uk/rmccabe/publications/2007/2007_A_new_scale_to_assess_the_therapeutic_relationship_STAR.pdf	http://p3c.org.uk/prom-detail/71	892
				Scale to Measure Therapeutic Relationship - Patient version (STAR)	[P] My Goals/outcomes	My Goals/outcomes	Goal Setting		1	My clinician speaks with me about my personal goals and thoughts about treatment	5 point Likert	Never, Rarely, Sometimes, Often, Always	http://webspace.qmul.ac.uk/rmccabe/publications/2007/2007_A_new_scale_to_assess_the_therapeutic_relationship_STAR.pdf	http://p3c.org.uk/prom-detail/71	893
				Scale to Measure Therapeutic Relationship - Patient version (STAR)	[P] My Goals/outcomes	My Goals/outcomes	Goal Setting		6	My clinician and I work towards mutually agreed upon goals.	5 point Likert	Never, Rarely, Sometimes, Often, Always	http://webspace.qmul.ac.uk/rmccabe/publications/2007/2007_A_new_scale_to_assess_the_therapeutic_relationship_STAR.pdf	http://p3c.org.uk/prom-detail/71	894
				Scale to Measure Therapeutic Relationship - Patient version (STAR)	[P] My Goals/outcomes	My Goals/outcomes	Goal Setting		8	My clinician and I have established an understanding of the kind of changes that would be good for me.	5 point Likert	Never, Rarely, Sometimes, Often, Always	http://webspace.qmul.ac.uk/rmccabe/publications/2007/2007_A_new_scale_to_assess_the_therapeutic_relationship_STAR.pdf	http://p3c.org.uk/prom-detail/71	895
				Scale to Measure Therapeutic Relationship - Patient version (STAR)	[P] My Goals/outcomes	My Goals/outcomes	Goal Setting		11	We agree on what is important for me to work on.	5 point Likert	Never, Rarely, Sometimes, Often, Always	http://webspace.qmul.ac.uk/rmccabe/publications/2007/2007_A_new_scale_to_assess_the_therapeutic_relationship_STAR.pdf	http://p3c.org.uk/prom-detail/71	896
				Scale to Measure Therapeutic Relationship - Patient version (STAR)	[P] Information and Communication	Information and Communication	Information Gathering/Sharing		1	My clinician speaks with me about my personal goals and thoughts about treatment	5 point Likert	Never, Rarely, Sometimes, Often, Always	http://webspace.qmul.ac.uk/rmccabe/publications/2007/2007_A_new_scale_to_assess_the_therapeutic_relationship_STAR.pdf	http://p3c.org.uk/prom-detail/71	897
				Scale to Measure Therapeutic Relationship - Patient version (STAR)	[P] Information and Communication	Information and Communication	Information Gathering/Sharing		4	I believe my clinician withholds the truth from me.	5 point Likert	Never, Rarely, Sometimes, Often, Always	http://webspace.qmul.ac.uk/rmccabe/publications/2007/2007_A_new_scale_to_assess_the_therapeutic_relationship_STAR.pdf	http://p3c.org.uk/prom-detail/71	898
				Scale to Measure Therapeutic Relationship - Patient version (STAR)	[P] Information and Communication	Information and Communication	Information Gathering/Sharing		7	My clinician is stern with me when I speak about things that are important to me and my situation.	5 point Likert	Never, Rarely, Sometimes, Often, Always	http://webspace.qmul.ac.uk/rmccabe/publications/2007/2007_A_new_scale_to_assess_the_therapeutic_relationship_STAR.pdf	http://p3c.org.uk/prom-detail/71	899
				Scale to Measure Therapeutic Relationship - Patient version (STAR)	[P] Information and Communication	Information and Communication	Information Gathering/Sharing		8	My clinician and I have established an understanding of the kind of changes that would be good for me.	5 point Likert	Never, Rarely, Sometimes, Often, Always	http://webspace.qmul.ac.uk/rmccabe/publications/2007/2007_A_new_scale_to_assess_the_therapeutic_relationship_STAR.pdf	http://p3c.org.uk/prom-detail/71	900
				Scale to Measure Therapeutic Relationship - Patient version (STAR)	[P] Information and Communication	Information and Communication	Information Gathering/Sharing		11	We agree on what is important for me to work on.	5 point Likert	Never, Rarely, Sometimes, Often, Always	http://webspace.qmul.ac.uk/rmccabe/publications/2007/2007_A_new_scale_to_assess_the_therapeutic_relationship_STAR.pdf	http://p3c.org.uk/prom-detail/71	901
				Scale to Measure Therapeutic Relationship - Patient version (STAR)	[P] Information and Communication	Information and Communication	Information Gathering/Sharing		12	I believe my clinician has an understanding of what my experiences have meant to me	Yes/No	1 = Yes, 0 = No	http://webspace.qmul.ac.uk/rmccabe/publications/2007/2007_A_new_scale_to_assess_the_therapeutic_relationship_STAR.pdf	http://p3c.org.uk/prom-detail/71	902
				Scale to Measure Therapeutic Relationship - Patient version (STAR)	[P] Decision making	Decision making	Involvement in decision making		6	My clinician and I work towards mutually agreed upon goals.	5 point Likert	Never, Rarely, Sometimes, Often, Always	http://webspace.qmul.ac.uk/rmccabe/publications/2007/2007_A_new_scale_to_assess_the_therapeutic_relationship_STAR.pdf	http://p3c.org.uk/prom-detail/71	903
				Scale to Measure Therapeutic Relationship - Patient version (STAR)	[P] Decision making	Decision making	Involvement in decision making		11	We agree on what is important for me to work on.	5 point Likert	Never, Rarely, Sometimes, Often, Always	http://webspace.qmul.ac.uk/rmccabe/publications/2007/2007_A_new_scale_to_assess_the_therapeutic_relationship_STAR.pdf	http://p3c.org.uk/prom-detail/71	904
				Scale to Measure Therapeutic Relationship - Patient version (STAR)	[P] Information and Communication	Information and Communication	Knowledge of patient/familiarity		12	I believe my clinician has an understanding of what my experiences have meant to me	Yes/No	1 = Yes, 0 = No	http://webspace.qmul.ac.uk/rmccabe/publications/2007/2007_A_new_scale_to_assess_the_therapeutic_relationship_STAR.pdf	http://p3c.org.uk/prom-detail/71	905
				Scale to Measure Therapeutic Relationship - Patient version (STAR)	[P] Information and Communication	Information and Communication	Therapeutic relationship	PCCC behaviour and communication	1	My clinician speaks with me about my personal goals and thoughts about treatment	5 point Likert	Never, Rarely, Sometimes, Often, Always	http://webspace.qmul.ac.uk/rmccabe/publications/2007/2007_A_new_scale_to_assess_the_therapeutic_relationship_STAR.pdf	http://p3c.org.uk/prom-detail/71	906
				Scale to Measure Therapeutic Relationship - Patient version (STAR)	[P] Information and Communication	Information and Communication	Therapeutic relationship	PCCC behaviour and communication	2	My clinician and I are open with one another.	5 point Likert	Never, Rarely, Sometimes, Often, Always	http://webspace.qmul.ac.uk/rmccabe/publications/2007/2007_A_new_scale_to_assess_the_therapeutic_relationship_STAR.pdf	http://p3c.org.uk/prom-detail/71	907
				Scale to Measure Therapeutic Relationship - Patient version (STAR)	[P] Information and Communication	Information and Communication	Therapeutic relationship	PCCC behaviour and communication	3	My clinician and I share a trusting relationship.	5 point Likert	Never, Rarely, Sometimes, Often, Always	http://webspace.qmul.ac.uk/rmccabe/publications/2007/2007_A_new_scale_to_assess_the_therapeutic_relationship_STAR.pdf	http://p3c.org.uk/prom-detail/71	908
				Scale to Measure Therapeutic Relationship - Patient version (STAR)	[P] Information and Communication	Information and Communication	Therapeutic relationship	PCCC behaviour and communication	4	I believe my clinician withholds the truth from me.	5 point Likert	Never, Rarely, Sometimes, Often, Always	http://webspace.qmul.ac.uk/rmccabe/publications/2007/2007_A_new_scale_to_assess_the_therapeutic_relationship_STAR.pdf	http://p3c.org.uk/prom-detail/71	909
				Scale to Measure Therapeutic Relationship - Patient version (STAR)	[P] Information and Communication	Information and Communication	Therapeutic relationship	PCCC behaviour and communication	5	My clinician and I share an honest relationship.	5 point Likert	Never, Rarely, Sometimes, Often, Always	http://webspace.qmul.ac.uk/rmccabe/publications/2007/2007_A_new_scale_to_assess_the_therapeutic_relationship_STAR.pdf	http://p3c.org.uk/prom-detail/71	910
				Scale to Measure Therapeutic Relationship - Patient version (STAR)	[P] Information and Communication	Information and Communication	Therapeutic relationship	PCCC behaviour and communication	7	My clinician is stern with me when I speak about things that are important to me and my situation.	5 point Likert	Never, Rarely, Sometimes, Often, Always	http://webspace.qmul.ac.uk/rmccabe/publications/2007/2007_A_new_scale_to_assess_the_therapeutic_relationship_STAR.pdf	http://p3c.org.uk/prom-detail/71	911
				Scale to Measure Therapeutic Relationship - Patient version (STAR)	[P] Information and Communication	Information and Communication	Therapeutic relationship	PCCC behaviour and communication	9	My clinician is impatient with me	5 point Likert	Never, Rarely, Sometimes, Often, Always	http://webspace.qmul.ac.uk/rmccabe/publications/2007/2007_A_new_scale_to_assess_the_therapeutic_relationship_STAR.pdf	http://p3c.org.uk/prom-detail/71	912
				Scale to Measure Therapeutic Relationship - Patient version (STAR)	[P] Information and Communication	Information and Communication	Therapeutic relationship	PCCC behaviour and communication	10	My clinician seems to like me regardless of what I do or say.	5 point Likert	Never, Rarely, Sometimes, Often, Always	http://webspace.qmul.ac.uk/rmccabe/publications/2007/2007_A_new_scale_to_assess_the_therapeutic_relationship_STAR.pdf	http://p3c.org.uk/prom-detail/71	913
				Scale to Measure Therapeutic Relationship - Patient version (STAR)	[P] Information and Communication	Information and Communication	Therapeutic relationship	PCCC behaviour and communication	12	I believe my clinician has an understanding of what my experiences have meant to me	5 point Likert	Never, Rarely, Sometimes, Often, Always	http://webspace.qmul.ac.uk/rmccabe/publications/2007/2007_A_new_scale_to_assess_the_therapeutic_relationship_STAR.pdf	http://p3c.org.uk/prom-detail/71	914
				SURE Scale	[P] My Goals/outcomes	My Goals/outcomes	Empowerment/Activation		1	Do you feel SURE about the best choice for you?	Yes/No	1 = Yes, 0 = No	https://decisionaid.ohri.ca/eval_dcs.html	http://p3c.org.uk/prom-detail/72	915
				SURE Scale	[P] My Goals/outcomes	My Goals/outcomes	Empowerment/Activation		4	Do you have enough support and advice to make a choice?	Yes/No	1 = Yes, 0 = No	https://decisionaid.ohri.ca/eval_dcs.html	http://p3c.org.uk/prom-detail/72	916
				SURE Scale	[P] Information and Communication	Information and Communication	Information Gathering/Sharing		2	Do you know the benefits and risks of each option?	Yes/No	1 = Yes, 0 = No	https://decisionaid.ohri.ca/eval_dcs.html	http://p3c.org.uk/prom-detail/72	917
				SURE Scale	[P] Information and Communication	Information and Communication	Information Gathering/Sharing		3	Are you clear about which benefits and risks matter most to you?	Yes/No	1 = Yes, 0 = No	https://decisionaid.ohri.ca/eval_dcs.html	http://p3c.org.uk/prom-detail/72	918
				SURE Scale	[P] Information and Communication	Information and Communication	Information Gathering/Sharing		4	Do you have enough support and advice to make a choice?	Yes/No	1 = Yes, 0 = No	https://decisionaid.ohri.ca/eval_dcs.html	http://p3c.org.uk/prom-detail/72	919
				SURE Scale	[P] Decision making	Decision making	Involvement in decision making		1	Do you feel SURE about the best choice for you?	Yes/No	1 = Yes, 0 = No	https://decisionaid.ohri.ca/eval_dcs.html	http://p3c.org.uk/prom-detail/72	920
				SURE Scale	[P] Decision making	Decision making	Involvement in decision making		2	Do you know the benefits and risks of each option?	Yes/No	1 = Yes, 0 = No	https://decisionaid.ohri.ca/eval_dcs.html	http://p3c.org.uk/prom-detail/72	921
				SURE Scale	[P] Decision making	Decision making	Involvement in decision making		3	Are you clear about which benefits and risks matter most to you?	Yes/No	1 = Yes, 0 = No	https://decisionaid.ohri.ca/eval_dcs.html	http://p3c.org.uk/prom-detail/72	922
				SURE Scale	[P] Decision making	Decision making	Involvement in decision making		4	Do you have enough support and advice to make a choice?	Yes/No	1 = Yes, 0 = No	https://decisionaid.ohri.ca/eval_dcs.html	http://p3c.org.uk/prom-detail/72	923
				Views on Inpatient Care (VOICE)	[P] Medication	Medication			4	I feel my medication helps me	6 point Likert	Strongly Agree, Agree, Slightly Agree, Slightly Disagree, Disagree, Strongly Disagree	https://www.ncbi.nlm.nih.gov/pmc/articles/mid/EMS58310/	http://p3c.org.uk/prom-detail/74	924
				Views on Inpatient Care (VOICE)	[P] Medication	Medication			5	I have the opportunity to discuss my medication and side effects	6 point Likert	Strongly Agree, Agree, Slightly Agree, Slightly Disagree, Disagree, Strongly Disagree	https://www.ncbi.nlm.nih.gov/pmc/articles/mid/EMS58310/	http://p3c.org.uk/prom-detail/74	925
				Views on Inpatient Care (VOICE)	[P] Medication	Medication			6	Staff give me medication instead of talking to me	6 point Likert	Strongly Agree, Agree, Slightly Agree, Slightly Disagree, Disagree, Strongly Disagree	https://www.ncbi.nlm.nih.gov/pmc/articles/mid/EMS58310/	http://p3c.org.uk/prom-detail/74	926
				Views on Inpatient Care (VOICE)	[P] My Goals/outcomes	My Goals/outcomes	Carer Involvement		14	I find it easy to keep in contact with family and friends when I'm on the ward	6 point Likert	Strongly Agree, Agree, Slightly Agree, Slightly Disagree, Disagree, Strongly Disagree	https://www.ncbi.nlm.nih.gov/pmc/articles/mid/EMS58310/	http://p3c.org.uk/prom-detail/74	927
				Views on Inpatient Care (VOICE)	[P] Care Planning	Care Planning	Generic Care Planning		17	I feel staff respond well when I tell them I'm in crisis	6 point Likert	Strongly Agree, Agree, Slightly Agree, Slightly Disagree, Disagree, Strongly Disagree	https://www.ncbi.nlm.nih.gov/pmc/articles/mid/EMS58310/	http://p3c.org.uk/prom-detail/74	928
				Views on Inpatient Care (VOICE)	[P] My Goals/outcomes	My Goals/outcomes	Empowerment/Activation		2	I have a say in my care plans	6 point Likert	Strongly Agree, Agree, Slightly Agree, Slightly Disagree, Disagree, Strongly Disagree	https://www.ncbi.nlm.nih.gov/pmc/articles/mid/EMS58310/	http://p3c.org.uk/prom-detail/74	929
				Views on Inpatient Care (VOICE)	[P] Information and Communication	Information and Communication	Information Gathering/Sharing		5	I have the opportunity to discuss my medication and side effects	6 point Likert	Strongly Agree, Agree, Slightly Agree, Slightly Disagree, Disagree, Strongly Disagree	https://www.ncbi.nlm.nih.gov/pmc/articles/mid/EMS58310/	http://p3c.org.uk/prom-detail/74	930
				Views on Inpatient Care (VOICE)	[P] Information and Communication	Information and Communication	Information Gathering/Sharing		6	Staff give me medication instead of talking to me	6 point Likert	Strongly Agree, Agree, Slightly Agree, Slightly Disagree, Disagree, Strongly Disagree	https://www.ncbi.nlm.nih.gov/pmc/articles/mid/EMS58310/	http://p3c.org.uk/prom-detail/74	931
				Views on Inpatient Care (VOICE)	[P] Information and Communication	Information and Communication	Information Gathering/Sharing		10	I feel that staff understand how my illness affects me	6 point Likert	Strongly Agree, Agree, Slightly Agree, Slightly Disagree, Disagree, Strongly Disagree	https://www.ncbi.nlm.nih.gov/pmc/articles/mid/EMS58310/	http://p3c.org.uk/prom-detail/74	932
				Views on Inpatient Care (VOICE)	[P] Decision making	Decision making	Involvement in decision making		2	I have a say in my care plans	6 point Likert	Strongly Agree, Agree, Slightly Agree, Slightly Disagree, Disagree, Strongly Disagree	https://www.ncbi.nlm.nih.gov/pmc/articles/mid/EMS58310/	http://p3c.org.uk/prom-detail/74	933
				Views on Inpatient Care (VOICE)	[P] Information and Communication	Information and Communication	Knowledge of patient/familiarity		10	I feel that staff understand how my illness affects me	6 point Likert	Strongly Agree, Agree, Slightly Agree, Slightly Disagree, Disagree, Strongly Disagree	https://www.ncbi.nlm.nih.gov/pmc/articles/mid/EMS58310/	http://p3c.org.uk/prom-detail/74	934
				Views on Inpatient Care (VOICE)	[P] Information and Communication	Information and Communication	Knowledge of patient/familiarity		18	I feel able to practice my religion whilst I'm in hospital.	6 point Likert	Strongly Agree, Agree, Slightly Agree, Slightly Disagree, Disagree, Strongly Disagree	https://www.ncbi.nlm.nih.gov/pmc/articles/mid/EMS58310/	http://p3c.org.uk/prom-detail/74	935
				Views on Inpatient Care (VOICE)	[P] Information and Communication	Information and Communication	Knowledge of patient/familiarity		19	I think staff respect my ethnic background.	6 point Likert	Strongly Agree, Agree, Slightly Agree, Slightly Disagree, Disagree, Strongly Disagree	https://www.ncbi.nlm.nih.gov/pmc/articles/mid/EMS58310/	http://p3c.org.uk/prom-detail/74	936
				Views on Inpatient Care (VOICE)	[P] Information and Communication	Information and Communication	Therapeutic relationship	PCCC behaviour and communication	1	I was made to feel welcome when I arrived on this ward	6 point Likert	Strongly Agree, Agree, Slightly Agree, Slightly Disagree, Disagree, Strongly Disagree	https://www.ncbi.nlm.nih.gov/pmc/articles/mid/EMS58310/	http://p3c.org.uk/prom-detail/74	937
				Views on Inpatient Care (VOICE)	[P] Information and Communication	Information and Communication	Therapeutic relationship	PCCC behaviour and communication	6	Staff give me medication instead of talking to me	6 point Likert	Strongly Agree, Agree, Slightly Agree, Slightly Disagree, Disagree, Strongly Disagree	https://www.ncbi.nlm.nih.gov/pmc/articles/mid/EMS58310/	http://p3c.org.uk/prom-detail/74	938
				Views on Inpatient Care (VOICE)	[P] Information and Communication	Information and Communication	Therapeutic relationship	PCCC behaviour and communication	7	Staff take an interest in me	6 point Likert	Strongly Agree, Agree, Slightly Agree, Slightly Disagree, Disagree, Strongly Disagree	https://www.ncbi.nlm.nih.gov/pmc/articles/mid/EMS58310/	http://p3c.org.uk/prom-detail/74	939
				Views on Inpatient Care (VOICE)	[P] Information and Communication	Information and Communication	Therapeutic relationship	PCCC behaviour and communication	10	I feel that staff understand how my illness affects me	6 point Likert	Strongly Agree, Agree, Slightly Agree, Slightly Disagree, Disagree, Strongly Disagree	https://www.ncbi.nlm.nih.gov/pmc/articles/mid/EMS58310/	http://p3c.org.uk/prom-detail/74	940
				Views on Inpatient Care (VOICE)	[P] Information and Communication	Information and Communication	Therapeutic relationship	PCCC behaviour and communication	11	I feel that staff treat me with respect	6 point Likert	Strongly Agree, Agree, Slightly Agree, Slightly Disagree, Disagree, Strongly Disagree	https://www.ncbi.nlm.nih.gov/pmc/articles/mid/EMS58310/	http://p3c.org.uk/prom-detail/74	941
				Views on Inpatient Care (VOICE)	[P] Information and Communication	Information and Communication	Therapeutic relationship	PCCC behaviour and communication	17	I feel staff respond well when I tell them I'm in crisis.	6 point Likert	Strongly Agree, Agree, Slightly Agree, Slightly Disagree, Disagree, Strongly Disagree	https://www.ncbi.nlm.nih.gov/pmc/articles/mid/EMS58310/	http://p3c.org.uk/prom-detail/74	942
				Views on Inpatient Care (VOICE)	[P] Information and Communication	Information and Communication	Therapeutic relationship	PCCC behaviour and communication	18	I feel able to practice my religion whilst I'm in hospital.	6 point Likert	Strongly Agree, Agree, Slightly Agree, Slightly Disagree, Disagree, Strongly Disagree	https://www.ncbi.nlm.nih.gov/pmc/articles/mid/EMS58310/	http://p3c.org.uk/prom-detail/74	943
				Views on Inpatient Care (VOICE)	[P] Information and Communication	Information and Communication	Therapeutic relationship	PCCC behaviour and communication	19	I think staff respect my ethnic background.	6 point Likert	Strongly Agree, Agree, Slightly Agree, Slightly Disagree, Disagree, Strongly Disagree	https://www.ncbi.nlm.nih.gov/pmc/articles/mid/EMS58310/	http://p3c.org.uk/prom-detail/74	944
				Visual CARE measure 10 Q Adults (Cognitive Communication Language Difficulties)	[P] My Goals/outcomes	My Goals/outcomes	Empowerment/Activation		2	How good was the therapist at letting you tell your 'story'	5 point visual scale (facial expressions)	Poor =(, ok =|, good =), very good ^.^, excellent =D	http://www.caremeasure.org/CAREENG10p.pdf	http://p3c.org.uk/prom-detail/75	945
				Visual CARE measure 10 Q Adults (Cognitive Communication Language Difficulties)	[P] My Goals/outcomes	My Goals/outcomes	Empowerment/Activation		4	How good was the therapist at being interested in you as a whole person?	5 point visual scale (facial expressions)	Poor =(, ok =|, good =), very good ^.^, excellent =D	http://www.caremeasure.org/CAREENG10p.pdf	http://p3c.org.uk/prom-detail/75	946
				Visual CARE measure 10 Q Adults (Cognitive Communication Language Difficulties)	[P] My Goals/outcomes	My Goals/outcomes	Empowerment/Activation		5	How good was the therapist at fully understanding your concerns?	5 point visual scale (facial expressions)	Poor =(, ok =|, good =), very good ^.^, excellent =D	http://www.caremeasure.org/CAREENG10p.pdf	http://p3c.org.uk/prom-detail/75	947
				Visual CARE measure 10 Q Adults (Cognitive Communication Language Difficulties)	[P] My Goals/outcomes	My Goals/outcomes	Empowerment/Activation		8	How good was the therapist at explaining things clearly?	5 point visual scale (facial expressions)	Poor =(, ok =|, good =), very good ^.^, excellent =D	http://www.caremeasure.org/CAREENG10p.pdf	http://p3c.org.uk/prom-detail/75	948
				Visual CARE measure 10 Q Adults (Cognitive Communication Language Difficulties)	[P] My Goals/outcomes	My Goals/outcomes	Empowerment/Activation		9	How good was the therapist at helping you take control?	5 point visual scale (facial expressions)	Poor =(, ok =|, good =), very good ^.^, excellent =D	http://www.caremeasure.org/CAREENG10p.pdf	http://p3c.org.uk/prom-detail/75	949
				Visual CARE measure 10 Q Adults (Cognitive Communication Language Difficulties)	[P] My Goals/outcomes	My Goals/outcomes	Empowerment/Activation		10	How good was the therapist at making a plan of action?	5 point visual scale (facial expressions)	Poor =(, ok =|, good =), very good ^.^, excellent =D	http://www.caremeasure.org/CAREENG10p.pdf	http://p3c.org.uk/prom-detail/75	950
				Visual CARE measure 10 Q Adults (Cognitive Communication Language Difficulties)	[P] Information and Communication	Information and Communication	Information Gathering/Sharing		2	How good was the therapist at letting you tell your 'story'	5 point visual scale (facial expressions)	Poor =(, ok =|, good =), very good ^.^, excellent =D	http://www.caremeasure.org/CAREENG10p.pdf	http://p3c.org.uk/prom-detail/75	951
				Visual CARE measure 10 Q Adults (Cognitive Communication Language Difficulties)	[P] Information and Communication	Information and Communication	Information Gathering/Sharing		3	How good was the therapist at really listening?	5 point visual scale (facial expressions)	Poor =(, ok =|, good =), very good ^.^, excellent =D	http://www.caremeasure.org/CAREENG10p.pdf	http://p3c.org.uk/prom-detail/75	952
				Visual CARE measure 10 Q Adults (Cognitive Communication Language Difficulties)	[P] Information and Communication	Information and Communication	Information Gathering/Sharing		4	How good was the therapist at being interested in you as a whole person?	5 point visual scale (facial expressions)	Poor =(, ok =|, good =), very good ^.^, excellent =D	http://www.caremeasure.org/CAREENG10p.pdf	http://p3c.org.uk/prom-detail/75	953
				Visual CARE measure 10 Q Adults (Cognitive Communication Language Difficulties)	[P] Information and Communication	Information and Communication	Information Gathering/Sharing		5	How good was the therapist at fully understanding your concerns?	5 point visual scale (facial expressions)	Poor =(, ok =|, good =), very good ^.^, excellent =D	http://www.caremeasure.org/CAREENG10p.pdf	http://p3c.org.uk/prom-detail/75	954
				Visual CARE measure 10 Q Adults (Cognitive Communication Language Difficulties)	[P] Information and Communication	Information and Communication	Information Gathering/Sharing		8	How good was the therapist at explaining things clearly?	5 point visual scale (facial expressions)	Poor =(, ok =|, good =), very good ^.^, excellent =D	http://www.caremeasure.org/CAREENG10p.pdf	http://p3c.org.uk/prom-detail/75	955
				Visual CARE measure 10 Q Adults (Cognitive Communication Language Difficulties)	[P] My Goals/outcomes	My Goals/outcomes	Self-Management		9	How good was the therapist at helping you take control?	5 point visual scale (facial expressions)	Poor =(, ok =|, good =), very good ^.^, excellent =D	http://www.caremeasure.org/CAREENG10p.pdf	http://p3c.org.uk/prom-detail/75	956
				Visual CARE measure 10 Q Adults (Cognitive Communication Language Difficulties)	[P] Information and Communication	Information and Communication	Therapeutic relationship	PCCC behaviour and communication	1	How good was the therapist at making you feel at ease?	5 point visual scale (facial expressions)	Poor =(, ok =|, good =), very good ^.^, excellent =D	http://www.caremeasure.org/CAREENG10p.pdf	http://p3c.org.uk/prom-detail/75	957
				Visual CARE measure 10 Q Adults (Cognitive Communication Language Difficulties)	[P] Information and Communication	Information and Communication	Therapeutic relationship	PCCC behaviour and communication	2	How good was the therapist at letting you tell your 'story'	5 point visual scale (facial expressions)	Poor =(, ok =|, good =), very good ^.^, excellent =D	http://www.caremeasure.org/CAREENG10p.pdf	http://p3c.org.uk/prom-detail/75	958
				Visual CARE measure 10 Q Adults (Cognitive Communication Language Difficulties)	[P] Information and Communication	Information and Communication	Therapeutic relationship	PCCC behaviour and communication	3	How good was the therapist at really listening?	5 point visual scale (facial expressions)	Poor =(, ok =|, good =), very good ^.^, excellent =D	http://www.caremeasure.org/CAREENG10p.pdf	http://p3c.org.uk/prom-detail/75	959
				Visual CARE measure 10 Q Adults (Cognitive Communication Language Difficulties)	[P] Information and Communication	Information and Communication	Therapeutic relationship	PCCC behaviour and communication	4	How good was the therapist at being interested in you as a whole person?	5 point visual scale (facial expressions)	Poor =(, ok =|, good =), very good ^.^, excellent =D	http://www.caremeasure.org/CAREENG10p.pdf	http://p3c.org.uk/prom-detail/75	960
				Visual CARE measure 10 Q Adults (Cognitive Communication Language Difficulties)	[P] Information and Communication	Information and Communication	Therapeutic relationship	PCCC behaviour and communication	5	How good was the therapist at fully understanding your concerns?	5 point visual scale (facial expressions)	Poor =(, ok =|, good =), very good ^.^, excellent =D	http://www.caremeasure.org/CAREENG10p.pdf	http://p3c.org.uk/prom-detail/75	961
				Visual CARE measure 10 Q Adults (Cognitive Communication Language Difficulties)	[P] Information and Communication	Information and Communication	Therapeutic relationship	PCCC behaviour and communication	6	How good was the therapist at showing care and compassion	5 point visual scale (facial expressions)	Poor =(, ok =|, good =), very good ^.^, excellent =D	http://www.caremeasure.org/CAREENG10p.pdf	http://p3c.org.uk/prom-detail/75	962
				Visual CARE measure 10 Q Adults (Cognitive Communication Language Difficulties)	[P] Information and Communication	Information and Communication	Therapeutic relationship	PCCC behaviour and communication	7	How good was the therapist at being positive?	5 point visual scale (facial expressions)	Poor =(, ok =|, good =), very good ^.^, excellent =D	http://www.caremeasure.org/CAREENG10p.pdf	http://p3c.org.uk/prom-detail/75	963
				Visual CARE Measure 5Q children (Cognitive communication Language Difficulties)	[P] Information and Communication	Information and Communication	Therapeutic relationship	PCCC behaviour and communication	1	How good was the therapist at making you feel relaxed?	5 point visual scale (facial expressions)	Not very good =(, ok =|, good =), very good ^.^, excellent =D	http://www.caremeasure.org/CAREENG5p.pdf	http://p3c.org.uk/prom-detail/75	964
				Visual CARE Measure 5Q children (Cognitive communication Language Difficulties)	[P] My Goals/outcomes	My Goals/outcomes	Empowerment/Activation		2	How good was the therapist at asking questions and letting you talk?	5 point visual scale (facial expressions)	Not very good =(, ok =|, good =), very good ^.^, excellent =D	http://www.caremeasure.org/CAREENG5p.pdf	http://p3c.org.uk/prom-detail/75	965
				Visual CARE Measure 5Q children (Cognitive communication Language Difficulties)	[P] Information and Communication	Information and Communication	Therapeutic relationship	PCCC behaviour and communication	2	How good was the therapist at asking questions and letting you talk?	5 point visual scale (facial expressions)	Not very good =(, ok =|, good =), very good ^.^, excellent =D	http://www.caremeasure.org/CAREENG5p.pdf	http://p3c.org.uk/prom-detail/75	966
				Visual CARE Measure 5Q children (Cognitive communication Language Difficulties)	[P] Information and Communication	Information and Communication	Information Gathering/Sharing		2	How good was the therapist at asking questions and letting you talk?	5 point visual scale (facial expressions)	Not very good =(, ok =|, good =), very good ^.^, excellent =D	http://www.caremeasure.org/CAREENG5p.pdf	http://p3c.org.uk/prom-detail/75	967
				Visual CARE Measure 5Q children (Cognitive communication Language Difficulties)	[P] Information and Communication	Information and Communication	Therapeutic relationship	PCCC behaviour and communication	3	How good was the therapist at listening and understanding?	5 point visual scale (facial expressions)	Not very good =(, ok =|, good =), very good ^.^, excellent =D	http://www.caremeasure.org/CAREENG5p.pdf	http://p3c.org.uk/prom-detail/75	968
				Visual CARE Measure 5Q children (Cognitive communication Language Difficulties)	[P] Information and Communication	Information and Communication	Information Gathering/Sharing		3	How good was the therapist at listening and understanding?	5 point visual scale (facial expressions)	Not very good =(, ok =|, good =), very good ^.^, excellent =D	http://www.caremeasure.org/CAREENG5p.pdf	http://p3c.org.uk/prom-detail/75	969
				Visual CARE Measure 5Q children (Cognitive communication Language Difficulties)	[P] My Goals/outcomes	My Goals/outcomes	Self-Management		4	How good was the therapist at explaining things?	5 point visual scale (facial expressions)	Not very good =(, ok =|, good =), very good ^.^, excellent =D	http://www.caremeasure.org/CAREENG5p.pdf	http://p3c.org.uk/prom-detail/75	970
				Visual CARE Measure 5Q children (Cognitive communication Language Difficulties)	[P] Information and Communication	Information and Communication	Information Gathering/Sharing		4	How good was the therapist at explaining things?	5 point visual scale (facial expressions)	Not very good =(, ok =|, good =), very good ^.^, excellent =D	http://www.caremeasure.org/CAREENG5p.pdf	http://p3c.org.uk/prom-detail/75	971
				Visual CARE Measure 5Q children (Cognitive communication Language Difficulties)	[P] My Goals/outcomes	My Goals/outcomes	Empowerment/Activation		5	How good was the therapist at making a plan?	5 point visual scale (facial expressions)	Not very good =(, ok =|, good =), very good ^.^, excellent =D	http://www.caremeasure.org/CAREENG5p.pdf	http://p3c.org.uk/prom-detail/75	972
				Visual CARE Measure 5Q children (Cognitive communication Language Difficulties)	[P] Decision making	Decision making	Involvement in decision making		5	How good was the therapist at making a plan?	5 point visual scale (facial expressions)	Not very good =(, ok =|, good =), very good ^.^, excellent =D	http://www.caremeasure.org/CAREENG5p.pdf	http://p3c.org.uk/prom-detail/75	973
				Visual CARE Measure 5Q children (Cognitive communication Language Difficulties)	[P] Information and Communication	Information and Communication	Information Gathering/Sharing		5	How good was the therapist at making a plan?	5 point visual scale (facial expressions)	Not very good =(, ok =|, good =), very good ^.^, excellent =D	http://www.caremeasure.org/CAREENG5p.pdf	http://p3c.org.uk/prom-detail/75	974
				Visual CARE Measure 5Q children (Cognitive communication Language Difficulties)	[P] Care Planning	Care Planning	Generic Care Planning		5	How good was the therapist at making a plan?	5 point visual scale (facial expressions)	Not very good =(, ok =|, good =), very good ^.^, excellent =D	http://www.caremeasure.org/CAREENG5p.pdf	http://p3c.org.uk/prom-detail/75	975
				Visual CARE measure 10 Q Adults (Cognitive Communication Language Difficulties)	[P] Care Planning	Care Planning	Generic Care Planning		9	How good was the therapist at helping you take control?	5 point visual scale (facial expressions)	Poor =(, ok =|, good =), very good ^.^, excellent =D	http://www.caremeasure.org/CAREENG10p.pdf	http://p3c.org.uk/prom-detail/75	976
				Visual CARE measure 10 Q Adults (Cognitive Communication Language Difficulties)	[P] Care Planning	Care Planning	Generic Care Planning		10	How good was the therapist at making a plan of action?	5 point visual scale (facial expressions)	Poor =(, ok =|, good =), very good ^.^, excellent =D	http://www.caremeasure.org/CAREENG10p.pdf	http://p3c.org.uk/prom-detail/75	977
				Quality of Communication Questionnaire - lungs	[P] Care Planning	Care Planning	Generic Care Planning		8	When talking with Doctor____ about important issues like becoming ill, how good was he/she at: Talking with you about your feelings concerning the possibility you might get sicker	10 point numerical scale	1 (the worst I could imagine) - 10 (the best I could imagine), Didn't do, Don't know	http://depts.washington.edu/eolcare/pubs/wp-content/uploads/2011/08/qoc-online-version-rev.pdf	http://p3c.org.uk/prom-detail/370	978
				Quality of Communication Questionnaire - lungs	[P] Care Planning	Care Planning	Generic Care Planning		9	When talking with Doctor____ about important issues like becoming ill, how good was he/she at: Talking to you about details concerning the possibility you might get sicker	10 point numerical scale	1 (the worst I could imagine) - 10 (the best I could imagine), Didn't do, Don't know	http://depts.washington.edu/eolcare/pubs/wp-content/uploads/2011/08/qoc-online-version-rev.pdf	http://p3c.org.uk/prom-detail/370	979
				Quality of Communication Questionnaire - lungs	[P] Care Planning	Care Planning	Generic Care Planning		10	When talking with Doctor____ about important issues like becoming ill, how good was he/she at: Talking to you about how long you might have to live	10 point numerical scale	1 (the worst I could imagine) - 10 (the best I could imagine), Didn't do, Don't know	http://depts.washington.edu/eolcare/pubs/wp-content/uploads/2011/08/qoc-online-version-rev.pdf	http://p3c.org.uk/prom-detail/370	980
				Quality of Communication Questionnaire - lungs	[P] Care Planning	Care Planning	Generic Care Planning		11	When talking with Doctor____ about important issues like becoming ill, how good was he/she at: Talking to you about what dying might be like	10 point numerical scale	1 (the worst I could imagine) - 10 (the best I could imagine), Didn't do, Don't know	http://depts.washington.edu/eolcare/pubs/wp-content/uploads/2011/08/qoc-online-version-rev.pdf	http://p3c.org.uk/prom-detail/370	981
				Quality of Communication Questionnaire - lungs	[P] Care Planning	Care Planning	Generic Care Planning		12	When talking with Doctor____ about important issues like becoming ill, how good was he/she at: Talking with your loved ones about what dying might be like	10 point numerical scale	1 (the worst I could imagine) - 10 (the best I could imagine), Didn't do, Don't know	http://depts.washington.edu/eolcare/pubs/wp-content/uploads/2011/08/qoc-online-version-rev.pdf	http://p3c.org.uk/prom-detail/370	982
				Quality of Communication Questionnaire - lungs	[P] Care Planning	Care Planning	Generic Care Planning		13	When talking with Doctor____ about important issues like becoming ill, how good was he/she at: Involving you in the decisions about the treatments that you want if you get too sick to speak for yourself	10 point numerical scale	1 (the worst I could imagine) - 10 (the best I could imagine), Didn't do, Don't know	http://depts.washington.edu/eolcare/pubs/wp-content/uploads/2011/08/qoc-online-version-rev.pdf	http://p3c.org.uk/prom-detail/370	983
				Quality of Communication Questionnaire - lungs	[P] My Goals/outcomes	My Goals/outcomes	Carer Involvement		3	When talking with Doctor____ about important issues like becoming ill, how good was he/she at: Including your loved ones in decisions about your illness and treatment?	10 point numerical scale	1 (the worst I could imagine) - 10 (the best I could imagine), Didn't do, Don't know	http://depts.washington.edu/eolcare/pubs/wp-content/uploads/2011/08/qoc-online-version-rev.pdf	http://p3c.org.uk/prom-detail/370	984
				Quality of Communication Questionnaire - lungs	[P] My Goals/outcomes	My Goals/outcomes	Carer Involvement		12	When talking with Doctor____ about important issues like becoming ill, how good was he/she at: Talking with your loved ones about what dying might be like	10 point numerical scale	1 (the worst I could imagine) - 10 (the best I could imagine), Didn't do, Don't know	http://depts.washington.edu/eolcare/pubs/wp-content/uploads/2011/08/qoc-online-version-rev.pdf	http://p3c.org.uk/prom-detail/370	985
				Quality of Communication Questionnaire - lungs	[P] My Goals/outcomes	My Goals/outcomes	Empowerment/Activation		5	When talking with Doctor____ about important issues like becoming ill, how good was he/she at: Listening to what you have to say	10 point numerical scale	1 (the worst I could imagine) - 10 (the best I could imagine), Didn't do, Don't know	http://depts.washington.edu/eolcare/pubs/wp-content/uploads/2011/08/qoc-online-version-rev.pdf	http://p3c.org.uk/prom-detail/370	986
				Quality of Communication Questionnaire - lungs	[P] My Goals/outcomes	My Goals/outcomes	Empowerment/Activation		13	When talking with Doctor____ about important issues like becoming ill, how good was he/she at: Involving you in the decisions about the treatments that you want if you get too sick to speak for yourself	10 point numerical scale	1 (the worst I could imagine) - 10 (the best I could imagine), Didn't do, Don't know	http://depts.washington.edu/eolcare/pubs/wp-content/uploads/2011/08/qoc-online-version-rev.pdf	http://p3c.org.uk/prom-detail/370	987
				Quality of Communication Questionnaire - lungs	[P] My Goals/outcomes	My Goals/outcomes	Empowerment/Activation		15	When talking with Doctor____ about important issues like becoming ill, how good was he/she at: Respecting the things in your life that are important to you	10 point numerical scale	1 (the worst I could imagine) - 10 (the best I could imagine), Didn't do, Don't know	http://depts.washington.edu/eolcare/pubs/wp-content/uploads/2011/08/qoc-online-version-rev.pdf	http://p3c.org.uk/prom-detail/370	988
				Quality of Communication Questionnaire - lungs	[P] Information and Communication	Information and Communication	Information Gathering/Sharing		1	When talking with Doctor____ about important issues like becoming ill, how good was he/she at: Using words that you can understand.	10 point numerical scale	1 (the worst I could imagine) - 10 (the best I could imagine), Didn't do, Don't know	http://depts.washington.edu/eolcare/pubs/wp-content/uploads/2011/08/qoc-online-version-rev.pdf	http://p3c.org.uk/prom-detail/370	989
				Quality of Communication Questionnaire - lungs	[P] Information and Communication	Information and Communication	Information Gathering/Sharing		4	When talking with Doctor____ about important issues like becoming ill, how good was he/she at: Answering all your questions about your illness and treatment?	10 point numerical scale	1 (the worst I could imagine) - 10 (the best I could imagine), Didn't do, Don't know	http://depts.washington.edu/eolcare/pubs/wp-content/uploads/2011/08/qoc-online-version-rev.pdf	http://p3c.org.uk/prom-detail/370	990
				Quality of Communication Questionnaire - lungs	[P] Information and Communication	Information and Communication	Information Gathering/Sharing		5	When talking with Doctor____ about important issues like becoming ill, how good was he/she at: Listening to what you have to say	10 point numerical scale	1 (the worst I could imagine) - 10 (the best I could imagine), Didn't do, Don't know	http://depts.washington.edu/eolcare/pubs/wp-content/uploads/2011/08/qoc-online-version-rev.pdf	http://p3c.org.uk/prom-detail/370	991
				Quality of Communication Questionnaire - lungs	[P] Information and Communication	Information and Communication	Information Gathering/Sharing		7	When talking with Doctor____ about important issues like becoming ill, how good was he/she at: Giving you his/her full attention	10 point numerical scale	1 (the worst I could imagine) - 10 (the best I could imagine), Didn't do, Don't know	http://depts.washington.edu/eolcare/pubs/wp-content/uploads/2011/08/qoc-online-version-rev.pdf	http://p3c.org.uk/prom-detail/370	992
				Quality of Communication Questionnaire - lungs	[P] Information and Communication	Information and Communication	Information Gathering/Sharing		8	When talking with Doctor____ about important issues like becoming ill, how good was he/she at: Talking with you about your feelings concerning the possibility you might get sicker	10 point numerical scale	1 (the worst I could imagine) - 10 (the best I could imagine), Didn't do, Don't know	http://depts.washington.edu/eolcare/pubs/wp-content/uploads/2011/08/qoc-online-version-rev.pdf	http://p3c.org.uk/prom-detail/370	993
				Quality of Communication Questionnaire - lungs	[P] Information and Communication	Information and Communication	Information Gathering/Sharing		9	When talking with Doctor____ about important issues like becoming ill, how good was he/she at: Talking to you about details concerning the possibility you might get sicker	10 point numerical scale	1 (the worst I could imagine) - 10 (the best I could imagine), Didn't do, Don't know	http://depts.washington.edu/eolcare/pubs/wp-content/uploads/2011/08/qoc-online-version-rev.pdf	http://p3c.org.uk/prom-detail/370	994
				Quality of Communication Questionnaire - lungs	[P] Information and Communication	Information and Communication	Information Gathering/Sharing		10	When talking with Doctor____ about important issues like becoming ill, how good was he/she at: Talking to you about how long you might have to live	10 point numerical scale	1 (the worst I could imagine) - 10 (the best I could imagine), Didn't do, Don't know	http://depts.washington.edu/eolcare/pubs/wp-content/uploads/2011/08/qoc-online-version-rev.pdf	http://p3c.org.uk/prom-detail/370	995
				Quality of Communication Questionnaire - lungs	[P] Information and Communication	Information and Communication	Information Gathering/Sharing		11	When talking with Doctor____ about important issues like becoming ill, how good was he/she at: Talking to you about what dying might be like	10 point numerical scale	1 (the worst I could imagine) - 10 (the best I could imagine), Didn't do, Don't know	http://depts.washington.edu/eolcare/pubs/wp-content/uploads/2011/08/qoc-online-version-rev.pdf	http://p3c.org.uk/prom-detail/370	996
				Quality of Communication Questionnaire - lungs	[P] Information and Communication	Information and Communication	Information Gathering/Sharing		12	When talking with Doctor____ about important issues like becoming ill, how good was he/she at: Talking with your loved ones about what dying might be like	10 point numerical scale	1 (the worst I could imagine) - 10 (the best I could imagine), Didn't do, Don't know	http://depts.washington.edu/eolcare/pubs/wp-content/uploads/2011/08/qoc-online-version-rev.pdf	http://p3c.org.uk/prom-detail/370	997
				Quality of Communication Questionnaire - lungs	[P] Information and Communication	Information and Communication	Information Gathering/Sharing		13	When talking with Doctor____ about important issues like becoming ill, how good was he/she at: Involving you in the decisions about the treatments that you want if you get too sick to speak for yourself	10 point numerical scale	1 (the worst I could imagine) - 10 (the best I could imagine), Didn't do, Don't know	http://depts.washington.edu/eolcare/pubs/wp-content/uploads/2011/08/qoc-online-version-rev.pdf	http://p3c.org.uk/prom-detail/370	998
[truncated: 3,325 more rows]

## Sheet: List_of_Questionnaires
Measure	Item	Question	Link to measure	Further information
CARE Patient feedback measure	1	(How good was your practitioner at) Making you feel at ease	http://www.caremeasure.org/CAREEng.pdf	http://p3c.org.uk/prom-detail/4
CARE Patient feedback measure	2	(How good was your practitioner at) Letting you tell your "Story"	http://www.caremeasure.org/CAREEng.pdf	http://p3c.org.uk/prom-detail/4
[truncated: 835 more rows]

## Sheet: Errors
CCM	on p3c.org ccm is said to have 14 items, has 21
[truncated: 14 more rows]
